# Supplementary material for: CCR5 drives NK cell–associated airway damage in pulmonary ischemia-reperfusion injury
Source: JCI Insight. 2023 Nov 8;8(21):e173716. doi: 10.1172/jci.insight.173716 (PMC10721259; doi:10.1172/jci.insight.173716)
Supplement: Supporting data values [file jciinsight-8-173716-s057.xlsx]

## Sheet: Figure 1 and 2 mouse RNA counts
GeneSymbol	Injury1	Injury2	Injury3	Injury4	Injury5	Injury6	Injury7	Injury8	depletion1	depletion2	depletion3	depletion4	depletion5	depletion6	depletion7	control1	control2	control3	control4	control5	control6	control7	control8
0610005C13Rik	0	55.9123	0	157.449	0	0	110.338	0	43.5639	0	0	0	0	0	0	0	146.039	174.199	53.818	0	0	0	0
0610009B22Rik	0	56.6575	0	0	0	51.3079	0	0	43.7313	0	0	54.5917	0	0	0	0	0	0	51.9083	0	0	0	0
0610009E02Rik	21845.3	24704.5	20883.7	21244.6	24613.9	15415.3	18367.9	12990.3	18723.7	24966.8	26928.4	33668.7	33581.3	34887.3	17274.1	20009.9	27341.8	26455.3	18099	33066.2	21855.5	20610.1	23843.5
0610009L18Rik	0	56.0979	235.993	155.846	0	0	0	0	171.81	45.6412	0	221.479	104.111	165.605	43.5423	51.3683	216.794	111.544	222.634	0	63.1389	68.8973	155.017
0610010B08Rik	0	20.4424	0	0	0	0	0	0	0	0	0	0	0	0	14.4318	0	0	60.5153	50.1235	0	0	0	0
0610010F05Rik	21.2732	0	0	0	118.668	230.239	83.6685	187.409	0	68.9487	23.0787	0	155.49	34.1421	64.2582	0	0	78.0781	195.384	121.649	92.2414	69.9529	0
0610010K14Rik	52.9976	167.737	0	78.7246	162.007	0	55.1688	166.185	87.1278	0	306.853	53.6961	51.4264	83.1486	177.532	100.088	0	0	0	189.733	65.6605	136.95	149.213
0610012G03Rik	0	114.261	196.391	79.0927	81.0748	53.284	166.915	192.603	86.438	135.553	62.8907	55.0451	52.6021	249.676	86.1046	305.448	72.7576	226.35	222.507	193.531	131.067	277.621	307.453
0610030E20Rik	320.678	1082.33	465.743	550.949	797.387	415.145	776.566	699.918	481.246	733.949	789.083	656.153	516.759	1183.66	303.67	342.482	294.404	467.805	886.783	94.1581	808.019	1016.23	681.643
0610031O16Rik	0	0	0	0	0	0	0	0	0	0	0	0	0	0	0	0	0	0	0	0	0	0	0
0610037L13Rik	55.1002	57.7664	68.4517	81.1932	82.6099	54.5924	230.825	88.9765	91.1442	95.4928	63.401	111.934	104.518	86.8408	46.8652	38.7515	0	88.2138	175.241	207.058	0	73.5478	162.599
0610038B21Rik	210.924	253.867	81.6987	469.446	401.178	0	177.977	278.423	219.08	188.303	62.0629	160.171	261.814	166.774	215.394	309.487	374.52	446.051	338.739	387.579	126.071	421.308	151.079
0610039H22Rik	105.995	167.737	0	0	0	53.0619	0	0	43.5639	0	0	53.6961	0	0	0	50.0442	0	0	0	0	196.981	67.9444	49.7376
0610039K10Rik	2576.64	2044.49	1649.42	2275.73	1788.92	1380.87	938.586	852.272	1938.6	2228.56	2024.44	1788.44	2518.42	2080.99	1597.77	2155.34	2262.63	1242.41	1333.27	2603.09	1679.19	1809.39	1960.99
0610040B10Rik	0	0	0	0	0	0	0	0	0	0	0	0	0	0	0	0	0	0	0	0	0	0	0
0610040F04Rik	158.415	781.349	347.395	310.131	235.294	51.8587	222.391	165.527	87.7497	276.358	122.296	323.058	606.749	420.37	265.621	48.5189	217.839	173.158	261.6	187.399	196.25	133.585	319.964
0610040J01Rik	422.01	221.48	309.641	157.227	244.911	213.24	54.9704	458.425	261.565	456.464	247.319	376.724	458.361	412.012	179.47	0	0	58.2171	433.703	284.013	129.652	137.262	100.501
0610043K17Rik	0	0	0	0	0	0	0	41.7837	0	0	60.9643	0	0	0	0	50.0442	0	0	0	0	0	0	0
1010001N08Rik	0	0	0	78.7246	0	0	0	0	0	0	0	0	0	0	0	0	0	0	0	0	0	0	0
1110002J07Rik	0	0	41.18	0	0	0	48.0322	0	46.0566	48.9421	0	57.1161	0	72.973	46.1175	0	0	62.8033	0	0	0	0	0
1110002L01Rik	640.042	1765.55	232.613	476.643	553.362	823.755	840.839	250.419	174.266	416.696	476.425	655.45	466.096	853.011	430.635	524.459	520.811	593.398	457.345	847.725	2020.63	470.524	187.449
1110004F10Rik	159.592	399.242	310.859	159.552	78.857	410.845	225.008	250.306	347.972	277.686	356.166	218.521	103.31	85.3397	171.309	380.226	74.1118	178.907	304.222	188.884	421.182	336.659	186.456
1110006O24Rik	0	169.01	39.6287	77.8132	0	0	0	39.4983	0	0	62.7416	167.733	0	0	86.867	0	0	0	0	0	0	0	52.4111
1110008L16Rik	107.286	284.566	77.4713	79.1609	396.403	51.907	55.5247	166.712	43.8726	137.63	120.733	109.12	102.253	169.688	86.7514	96.2113	73.2852	176.914	154.594	188.991	136.554	134.641	143.914
1110008P14Rik	105.995	502.114	310.335	78.7246	162.007	475.789	387.058	207.019	304.947	321.449	368.834	378.75	153.327	249.446	0	100.088	146.039	231.667	215.272	662.048	262.642	136.95	298.426
1110012L19Rik	0	0	38.8932	0	0	0	0	41.7837	0	91.5701	60.9643	0	0	0	0	0	0	115.833	53.818	94.1938	0	0	0
1110015O18Rik	0	0	0	0	0	0	0	0	0	0	0	0	0	0	0	0	0	0	0	0	0	0	0
1110017D15Rik	0	0	0	237.194	0	0	0	41.3766	0	0	0	0	0	0	0	49.7999	0	58.0806	0	0	0	0	0
1110019D14Rik	0	0	0	0	0	0	0	0	0	0	0	0	0	0	0	0	0	0	0	0	0	0	0
1110020A21Rik	0	55.9123	0	0	0	105.24	55.1688	0	0	0	0	0	0	0	44.8501	0	0	58.3656	0	0	0	0	0
1110025L11Rik	0	0	0	0	0	0	0	0	0	0	0	0	0	0	0	0	0	0	0	0	0	0	0
1110028F11Rik	0	0	0	0	0	0	0	0	0	45.7851	0	0	0	0	0	50.0442	0	0	0	0	0	0	0
1110028F18Rik	0	0	0	0	0	0	0	0	0	0	0	0	0	0	0	0	0	0	0	0	0	0	0
1110032A03Rik	0	0	0	77.2247	81.733	0	0	40.8251	90.6033	0	0	56.3913	0	0	126.515	45.3923	0	0	105.291	96.2923	72.3091	69.0535	0
1110032F04Rik	0	0	0	78.8159	79.7004	0	57.3006	39.5828	43.3638	0	0	54.2585	52.7515	0	0	0	74.3521	0	0	0	0	0	0
1110036E04Rik	0	0	0	0	0	0	0	0	0	0	0	0	0	0	0	0	0	0	0	0	0	0	0
1110038B12Rik	58.5245	140.774	0	0	0	174.81	46.3009	193.124	48.107	50.5598	0	178.947	56.7895	0	37.6408	146.504	0	51.5305	125.041	83.1629	152.555	218.984	43.9129
1110038F14Rik	205.188	388.853	350.414	79.0972	168.213	54.1646	216.983	165.933	216.447	182.022	249.58	159.229	155.503	163.674	402.842	259.58	0	287.128	216.763	285.541	255.594	0	206.208
1110046J04Rik	0	55.9123	0	0	0	0	0	41.7837	0	0	0	0	0	0	0	0	72.4866	0	0	0	0	67.9444	0
1110051M20Rik	19235.1	28040.2	16952.1	24833.2	28850.9	21750.4	19939.7	15832.7	17441.3	16857.5	19469	20689.7	24102.7	21276.4	16640.4	24404.5	24278.6	25238.8	18771.6	23242.7	29375.3	23473.9	18099
1110058D11Rik	0	0	0	78.7246	0	53.0619	55.1688	82.6178	0	0	0	108.351	51.4264	166.297	0	100.088	0	58.3656	0	0	0	136.95	0
1110059E24Rik	160.066	231.022	115.958	80.153	0	101.896	167.684	0	0	0	58.2912	164.182	208.63	85.4272	42.6131	46.973	223.325	119.444	149.601	0	285.817	267.869	183.876
1110059G10Rik	0	115.001	39.2351	0	157.58	51.5431	113.043	168.045	130.744	0	0	0	52.5783	0	85.4633	47.1846	150.504	60.4253	50.4638	94.0088	213.947	135.173	92.4357
1110065P20Rik	57.1066	122.134	0	0	0	0	119.638	41.7715	111.375	98.1223	0	0	0	142.752	0	54.0233	75.579	176.104	47.0647	100.266	54.1075	0	108.482
1190002N15Rik	0	0	80.4242	0	318.146	104.495	0	81.2548	174.435	94.3675	121.013	54.4153	0	84.5224	85.6005	97.7825	74.4105	116.412	53.1586	0	204.097	137.965	95.9897
1190005I06Rik	0	0	0	0	0	0	0	41.7837	0	0	0	0	0	0	0	0	0	59.0331	0	0	0	0	0
1190007I07Rik	0	0	0	0	0	0	0	0	0	0	0	0	0	0	0	0	0	0	0	0	0	0	49.7376
1190028D05Rik	0	0	0	0	0	0	0	0	0	0	0	0	0	0	0	0	0	0	0	0	0	0	0
1300002E11Rik	0	56.0296	0	78.4169	0	0	55.2694	0	0	0	0	0	0	0	0	0	0	0	0	0	0	0	0
1300017J02Rik	0	0	0	0	0	0	0	0	0	0	0	0	51.4264	0	0	0	0	0	0	0	0	0	0
1500004A13Rik	6899.62	15256.4	4757.72	6839.39	6501.25	6826.22	5440.79	4834.2	5256.28	3572.29	7461.39	4602.17	4329.04	5442.59	7018.73	7553.12	5630.02	8048.55	5343.23	8126.33	12324.5	8810.06	7813.54
1500009C09Rik	55.6778	0	82.2821	0	0	0	0	39.3513	0	0	0	0	0	0	42.8532	0	0	0	0	0	0	71.323	0
1500009L16Rik	0	56.0993	39.5462	159.136	0	0	0	42.0074	0	0	0	0	0	0	43.2648	0	0	0	0	189.111	0	0	46.1384
1500011B03Rik	261.291	441.454	324.643	384.104	400.764	179.481	162.968	161.701	86.1214	225.952	245.401	429.469	407.8	81.8233	175.157	49.1457	280.286	166.322	369.428	91.1248	90.6724	265.812	511.185
1500011K16Rik	0	0	0	0	79.6574	51.8743	169.383	41.8893	0	46.6513	59.073	0	53.0861	0	0	0	0	0	104.406	0	0	0	47.728
1500012K07Rik	0	0	38.8571	0	0	51.7913	0	0	0	0	0	0	0	85.2677	0	0	0	0	0	0	0	68.427	47.8305
1500015A07Rik	425.288	113.241	626.321	636.255	945.131	667.115	1184.42	292.962	217.293	792.943	888.539	3114.87	1919.84	1449	301.226	380.431	1042.82	1070.87	306.744	376.084	209.818	538.889	233.484
1500015L24Rik	0	0	0	0	0	0	0	0	0	0	0	0	0	0	0	0	0	0	0	0	0	0	0
1500015O10Rik	211.077	55.9123	38.8932	0	0	53.0619	0	0	0	45.7851	0	53.6961	101.9	0	0	0	218.526	58.3656	53.818	94.1938	65.6605	0	0
1500026H17Rik	0	0	0	0	0	0	0	0	0	0	0	0	0	0	0	0	0	0	0	0	0	0	0
1600002D24Rik	263.82	55.4394	193.923	78.3249	80.3525	53.0925	166.707	42.0278	131.531	229.401	247.489	0	50.7149	498.987	45.5662	0	72.4152	0	0	189.636	0	136.247	99.8977
1600002K03Rik	52.9976	222.553	38.8932	78.7246	81.0033	0	0	41.7837	87.1278	91.5701	0	0	51.4264	0	0	0	0	0	107.636	0	131.321	67.9444	0
1600010M07Rik	0	0	0	0	0	0	0	41.7837	0	0	0	0	0	0	0	0	0	0	0	0	0	0	49.7376
1600012H06Rik	2215.96	4612.44	1651.33	2753.1	2620	2695.03	2514.36	1501.08	2179.45	1311.94	1858.26	2259.93	2265.35	2410.58	1329.25	2710.36	2405.65	3357.63	1575.2	3502.29	4259.95	2308.01	1811.52
1600014C10Rik	887.464	287.858	1214.34	155.584	0	411.157	1523.75	508.678	355.132	651.169	1355.17	320.191	156.492	658.725	689.926	346.601	297.648	415.965	633.331	764.238	68.4008	404.566	379.209
1600014C23Rik	0	0	0	0	0	0	0	0	0	0	0	0	0	0	0	0	0	0	0	0	0	0	0
1600015I10Rik	0	0	0	0	0	0	0	0	0	0	0	0	0	0	0	0	0	0	0	0	0	0	0
1600019K03Rik	0	0	0	0	0	0	0	0	0	0	0	0	0	0	0	0	0	0	0	0	0	0	0
1600020E01Rik	105.995	55.9123	0	0	0	0	0	41.7837	130.692	91.5701	60.9643	0	153.327	0	0	0	72.4866	58.3656	53.818	0	0	67.9444	0
1600023N17Rik	0	0	0	0	0	0	0	0	43.5639	0	0	0	0	0	0	0	0	0	0	0	0	0	0
1600025M17Rik	0	0	0	0	0	0	0	0	0	0	0	0	0	0	0	0	0	0	0	0	0	0	0
1600027J07Rik	0	0	0	0	0	0	0	0	0	0	0	0	0	0	0	0	0	0	0	0	0	0	0
1600029I14Rik	105.995	0	38.8932	0	0	0	0	0	87.1278	0	0	108.351	0	83.1486	44.8501	100.088	0	0	0	0	0	67.9444	0
1600029O15Rik	1916.21	508.575	1594.73	5610.96	4814.69	2013	1291.5	1291.82	1484.72	2644.59	3062.67	7723.01	3502.68	4760.88	565.946	868.663	3422.62	296.443	362.048	2080.56	0	202.794	667.126
1700001C02Rik	0	0	0	0	0	0	0	0	0	0	0	0	0	0	0	0	0	58.3656	0	0	0	0	0
1700001C19Rik	0	0	0	233.304	0	53.3052	0	122.298	0	0	0	54.102	103.171	0	44.8193	0	72.5928	0	0	0	0	69.2794	0
1700001D01Rik	0	0	0	0	0	0	0	0	0	0	0	0	0	0	0	0	0	0	0	0	0	0	0
1700001F09Rik	0	0	0	0	0	0	0	0	0	0	0	0	0	0	0	0	0	0	0	0	0	0	0
1700001G01Rik	0	0	0	0	0	0	0	0	0	0	0	0	0	0	0	0	0	0	0	0	0	0	0
1700001G11Rik	0	0	38.8932	0	0	0	0	0	0	0	0	0	51.4264	0	0	0	72.4866	0	0	0	0	0	0
1700001G17Rik	0	0	0	0	0	0	0	0	0	0	0	0	0	0	0	0	72.4866	0	0	0	65.6605	0	0
1700001J03Rik	0	0	0	0	0	0	0	0	0	0	0	0	0	0	0	50.0442	146.039	0	0	0	0	0	0
1700001J11Rik	0	0	0	0	0	0	0	0	0	0	0	0	0	0	0	0	0	0	0	0	0	0	0
1700001K19Rik	52.9976	278.465	232.549	78.7246	486.02	53.0619	166.382	166.185	174.256	321.449	60.9643	812.154	306.654	249.446	133.616	250.221	292.078	115.833	161.454	567.854	131.321	67.9444	248.688
1700001K23Rik	0	55.9123	0	78.7246	0	0	0	0	0	0	0	0	0	0	0	50.0442	0	0	0	0	0	0	0
1700001L05Rik	0	0	38.9093	0	0	103.543	55.6895	83.0859	43.9831	91.9733	60.1662	0	0	0	0	0	0	0	0	0	68.1154	134.875	96.1997
1700001L19Rik	0	0	0	0	79.8373	103.55	55.9361	83.3398	43.9211	0	0	0	0	0	0	48.5322	0	0	0	190.542	0	136.12	0
1700001O22Rik	0	55.9123	0	0	0	0	0	0	0	0	0	0	0	0	0	0	0	0	0	0	0	0	0
1700001P01Rik	0	0	0	0	0	0	0	0	43.5639	0	0	0	0	0	0	0	0	0	0	0	0	0	0
1700003C15Rik	0	0	0	0	0	0	0	0	0	0	0	0	0	0	0	0	0	0	0	0	0	0	0
1700003D09Rik	0	55.6828	0	79.049	0	0	0	0	0	0	0	0	0	0	0	0	0	0	0	0	0	0	0
1700003E16Rik	0	0	0	0	83.2201	0	53.3928	0	0	0	0	54.0044	0	0	0	0	144.388	57.1631	56.618	0	0	0	0
1700003E24Rik	0	0	0	0	0	0	0	0	0	0	0	0	0	0	0	0	0	0	0	0	0	0	0
1700003F12Rik	0	0	0	0	0	0	0	0	0	0	60.9643	0	0	0	0	0	0	0	0	0	0	67.9444	0
1700003G13Rik	0	0	0	0	0	0	0	0	0	0	0	53.6961	0	0	0	0	0	0	0	0	0	0	0
1700003G18Rik	0	0	0	0	0	0	0	0	0	0	0	0	0	0	0	0	0	0	0	0	0	0	0
1700003H04Rik	0	0	0	0	0	0	0	0	0	0	0	0	0	0	0	0	0	0	0	0	0	0	0
1700003I22Rik	0	0	0	0	0	0	0	0	0	0	0	0	0	0	0	0	0	0	0	0	0	0	0
1700003L19Rik	0	0	0	0	0	0	0	0	0	0	0	0	0	0	0	0	0	0	0	0	0	0	0
1700003M07Rik	0	0	0	0	0	0	0	0	0	0	0	0	0	0	0	0	0	0	0	0	0	0	0
1700003P14Rik	0	0	0	0	0	0	0	0	0	0	0	0	0	0	0	0	0	0	0	0	0	0	0
1700006A11Rik	0	0	0	0	0	0	0	0	0	0	0	0	0	0	0	0	0	0	0	0	0	0	0
1700006F04Rik	0	0	0	0	0	0	0	0	0	0	0	0	0	0	0	0	0	0	0	0	0	0	0
1700006H21Rik	0	0	0	0	0	0	0	0	0	0	0	0	0	0	0	0	0	58.3656	0	0	0	0	0
1700007F19Rik	0	0	0	0	0	0	0	0	0	0	0	0	0	0	0	0	0	0	0	0	0	0	0
1700007J10Rik	264.074	0	116.68	0	162.007	158.301	110.338	290.587	217.82	91.5701	183.909	216.702	51.4264	498.892	44.8501	150.133	72.4866	0	53.818	0	0	136.95	49.7376
1700007K13Rik	0	0	0	0	162.007	53.0619	55.1688	82.6178	0	0	60.9643	53.6961	51.4264	0	0	0	0	0	0	0	0	0	0
1700007L15Rik	0	0	0	0	0	0	0	0	0	0	0	0	0	0	0	0	0	0	0	0	0	0	0
1700007P06Rik	0	0	0	0	0	0	0	0	0	0	0	0	0	0	0	0	72.4866	0	0	0	0	0	0
1700008C04Rik	0	0	0	0	0	0	0	0	0	0	0	0	0	0	0	0	0	0	0	0	0	0	0
1700008J07Rik	2777.35	3694.13	2474.96	2700.65	2837.98	2220.67	1539.9	1318.41	2543.28	2038.67	3766.68	2802.67	2864.47	3111.84	1972.03	2352.38	2455.61	2775.66	2383.98	2696.39	3381.02	2993.47	2331.3
1700008K24Rik	0	0	0	0	0	0	0	0	0	0	0	0	0	0	0	0	0	0	0	0	0	0	0
1700008O03Rik	0	0	0	0	0	0	0	0	0	0	0	0	0	0	0	0	0	0	0	0	0	0	0
1700008P02Rik	0	0	0	0	0	0	0	0	0	0	0	0	0	0	0	0	0	0	0	0	0	0	0
1700009C05Rik	0	0	0	0	0	0	0	0	0	0	0	0	0	0	0	0	0	0	0	0	0	0	0
1700009J07Rik	0	0	0	0	0	0	0	0	0	0	0	53.6961	0	0	0	0	0	0	53.818	0	0	0	0
1700009N14Rik	0	0	0	0	0	0	0	0	0	0	0	0	0	0	0	0	0	0	0	0	0	0	0
1700010B08Rik	0	0	0	0	0	0	0	0	0	0	0	0	0	0	0	0	0	0	0	0	0	0	0
1700010D01Rik	0	0	0	0	0	0	0	0	0	0	0	0	0	0	0	0	0	0	0	0	0	0	0
1700010I02Rik	0	0	0	0	0	0	0	0	0	0	0	0	0	0	0	0	0	0	0	0	0	0	0
1700010I14Rik	0	0	0	0	0	0	0	0	0	0	0	53.6961	0	0	0	0	0	0	0	94.1938	0	0	0
1700010J16Rik	0	0	0	0	0	0	0	0	0	0	0	0	0	0	0	0	0	0	0	0	0	0	0
1700010K23Rik	0	0	0	0	0	0	0	0	0	0	0	0	0	0	0	0	0	0	0	0	0	0	0
1700010N08Rik	0	0	0	0	0	0	0	0	0	0	0	0	0	0	0	0	0	0	0	0	0	0	0
1700011B04Rik	0	0	0	0	0	0	0	0	0	45.7851	0	0	0	0	0	0	0	0	0	0	0	0	0
1700011C11Rik	0	0	0	0	0	0	0	0	0	0	0	0	0	0	0	0	0	0	0	0	0	0	0
1700011L22Rik	0	0	0	0	0	0	0	0	0	0	0	0	0	0	0	0	0	0	0	0	0	0	0
1700011M02Rik	0	0	0	0	0	0	0	0	0	0	0	0	0	0	0	0	0	0	0	0	0	0	0
1700012A03Rik	0	0	0	0	0	0	0	0	0	0	0	0	0	0	0	0	0	0	0	0	0	0	0
1700012B07Rik	0	0	0	0	0	0	0	0	0	0	0	0	0	0	0	0	0	0	0	0	0	0	0
1700012B09Rik	0	0	38.8932	0	0	0	0	0	0	0	60.9643	53.6961	0	0	0	0	0	0	0	0	0	67.9444	49.7376
1700012C14Rik	0	0	0	0	0	0	0	0	0	0	0	0	0	0	0	0	0	0	0	0	0	0	0
1700012D01Rik	158.079	278.465	310.335	234.883	243.01	0	110.338	124.402	392.075	137.355	0	216.702	101.9	332.594	88.7659	50.0442	146.039	0	53.818	472.315	131.321	136.95	149.213
1700012D14Rik	0	0	0	0	0	53.0619	0	0	0	0	0	0	0	0	44.8501	50.0442	0	0	0	0	0	0	0
1700012D16Rik	0	0	0	0	0	0	0	0	0	0	0	0	0	0	0	0	0	0	0	0	0	0	0
1700012H19Rik	0	0	0	0	0	0	0	0	0	0	0	0	0	0	0	0	0	0	0	0	0	0	0
1700012I11Rik	0	0	0	0	0	0	0	0	43.5639	0	0	0	0	0	0	0	0	0	0	0	0	0	0
1700012P22Rik	0	0	0	0	0	0	0	0	0	0	0	0	0	0	0	0	0	0	0	0	0	0	0
1700013D24Rik	0	0	0	0	0	0	0	0	0	0	0	0	0	0	0	0	0	0	0	0	0	0	0
1700013F07Rik	0	0	0	0	0	0	0	0	0	0	0	0	0	0	44.8501	0	0	0	0	0	0	0	0
1700013G24Rik	0	0	0	0	0	0	0	0	0	0	0	0	0	0	0	0	0	0	0	0	0	0	0
1700013H16Rik	0	0	0	0	0	0	0	0	0	0	0	0	0	0	0	0	0	0	0	0	0	0	0
1700015F17Rik	0	0	0	0	0	0	0	0	0	0	0	0	0	0	0	0	0	0	0	0	0	0	0
1700015G11Rik	0	0	0	0	0	0	0	0	0	0	0	0	0	0	0	0	0	0	0	0	0	0	0
1700016A09Rik	106.07	225.492	119.626	0	0	106.545	0	38.239	86.5315	0	192.287	0	316.12	250.306	129.153	153.935	72.426	0	56.2291	96.0235	0	69.2212	51.7053
1700016C15Rik	0	0	0	0	0	0	0	41.7837	0	0	0	0	0	0	0	0	0	0	0	0	0	0	0
1700016D06Rik	0	0	0	0	0	0	0	0	0	0	0	0	0	0	0	0	0	0	0	0	0	0	0
1700016G22Rik	0	0	0	0	0	53.0619	0	0	43.5639	45.7851	0	0	0	0	0	0	0	0	0	0	0	0	0
1700016H13Rik	0	0	0	0	81.0033	0	0	0	0	0	60.9643	0	0	0	0	0	0	0	0	0	0	0	0
1700016K05Rik	0	0	0	157.449	162.007	158.301	0	41.7837	130.692	0	0	162.047	153.327	83.1486	0	50.0442	0	58.3656	0	0	0	136.95	99.4752
1700016K19Rik	0	114.661	0	79.4124	0	54.0516	0	78.4141	43.5859	45.7616	0	0	0	0	0	51.5925	0	57.0231	112.151	0	193.668	0	155.369
1700016L04Rik	0	0	0	0	0	0	0	0	0	0	0	0	0	0	0	0	0	0	0	0	0	0	0
1700016L21Rik	0	0	0	0	0	0	0	0	0	0	0	0	0	0	0	0	0	0	0	0	0	0	0
1700016P04Rik	0	0	0	0	0	0	0	0	0	0	0	0	0	0	0	0	0	0	0	0	0	0	0
1700017B05Rik	1154.3	1268.83	1205.45	548.61	336.099	1294.61	754.496	1315.25	1035.9	908.148	811.406	816.424	776.691	568.993	938.764	1047.25	1294.58	740.027	782.709	1043.21	503.139	978.987	880.983
1700017D01Rik	0	0	39.125	0	0	51.9152	0	42.3656	43.6366	139.22	58.7706	0	52.9261	86.1038	85.2765	47.1213	74.3598	180.002	0	0	0	0	0
1700017G19Rik	107.352	0	309.453	316.639	79.5483	51.9413	446.925	41.9549	0	275.524	0	0	206.331	424.953	130.285	96.1703	73.5761	59.556	102.803	567.103	68.9095	135.085	95.4521
1700017J07Rik	0	0	0	0	0	0	0	0	43.5639	0	0	0	0	0	0	0	0	0	0	0	0	0	0
1700017L05Rik	0	0	0	0	0	0	0	0	0	0	0	0	0	0	0	0	0	0	0	0	0	0	0
1700017N19Rik	0	0	0	0	0	0	0	0	0	0	0	0	0	0	0	0	0	0	0	0	0	0	0
1700018A04Rik	0	0	0	0	0	0	0	0	0	0	0	0	0	0	0	0	0	0	0	0	0	0	0
1700018B08Rik	0	0	0	0	0	0	0	0	0	0	0	0	0	0	0	0	0	0	0	0	0	0	0
1700018B24Rik	0	0	0	0	0	0	0	0	0	0	0	0	0	0	0	0	0	0	0	0	0	0	0
1700018F24Rik	0	0	0	0	0	0	0	0	0	0	0	0	0	0	0	0	0	0	0	0	0	0	0
1700018G05Rik	0	0	0	0	0	0	0	0	0	0	0	0	0	0	0	0	0	0	0	0	0	0	0
1700018L02Rik	903.411	1191.2	566.811	1157.58	1351.01	1012.11	410.776	415.693	610.845	562.597	834.16	800.654	364.546	584.248	558.995	1248.33	812.242	1230.27	1308.57	1357.38	1638.21	1611.18	730.091
1700019A02Rik	0	0	0	0	0	0	0	0	0	0	0	0	0	0	0	0	0	0	0	0	0	0	0
1700019C18Rik	0	0	0	0	0	0	55.1688	0	0	0	0	0	0	0	0	0	0	0	0	0	0	0	0
1700019D03Rik	0	0	39.9423	0	0	0	0	40.7638	0	0	0	0	0	0	44.7648	51.5871	0	0	0	0	64.4598	0	0
1700019E08Rik	0	0	0	0	0	0	0	0	0	0	0	0	0	0	0	0	0	0	0	0	0	0	0
1700019G24Rik	0	0	0	0	0	0	0	0	0	0	0	0	0	0	0	0	0	0	0	0	0	0	0
1700019M22Rik	0	0	0	0	0	0	0	0	0	0	0	0	0	0	0	0	0	0	0	0	0	0	0
1700019N19Rik	0	0	0	0	0	0	0	0	0	0	0	0	0	0	0	0	0	0	0	0	0	0	0
1700019P21Rik	0	0	0	0	0	0	0	0	0	0	0	0	0	0	0	0	0	0	0	0	0	0	0
1700020A23Rik	211.077	111.825	116.68	78.7246	162.007	211.363	110.338	41.7837	43.5639	228.925	122.945	216.702	153.327	166.297	44.8501	50.0442	583.091	290.032	215.272	283.927	131.321	204.895	49.7376
1700020D05Rik	158.079	724.667	155.573	0	648.026	264.425	276.72	207.019	174.256	367.234	306.853	487.101	460.933	332.594	44.8501	250.221	364.565	405.866	215.272	378.121	65.6605	409.789	696.326
1700020D14Rik	0	0	0	0	0	0	0	0	0	0	0	0	0	0	0	0	0	0	0	0	0	0	0
1700020G17Rik	0	0	0	0	0	0	0	0	0	0	0	0	0	0	0	0	0	0	0	0	0	0	0
1700020I14Rik	151.393	172.418	150.274	162.563	0	51.995	115.918	239.219	88.2482	144.151	119.572	111.197	98.8358	0	0	47.9922	0	61.8198	145.632	385.239	145.829	257.245	140.662
1700020L24Rik	157.077	224.998	197.655	1320.77	817.553	318.943	328.494	350.407	42.9932	412.55	189.374	725.488	1001.59	165.753	130.252	522.089	290.809	393.811	897.027	577.877	630.896	489.837	418.897
1700020M21Rik	0	0	0	0	0	105.24	0	82.6178	0	0	0	0	51.4264	0	0	0	0	0	0	0	0	0	0
1700020N01Rik	0	0	0	0	0	0	0	0	0	0	0	0	0	0	0	0	0	0	0	0	0	0	0
1700020N15Rik	0	0	0	0	0	0	0	0	0	0	0	0	0	0	0	0	0	0	0	0	0	0	0
1700020N18Rik	0	0	0	0	0	0	0	0	0	0	0	0	0	0	0	0	0	0	0	0	0	0	0
1700021F02Rik	0	0	0	0	0	0	0	0	0	0	0	0	0	0	0	0	0	0	0	0	0	0	0
1700021F05Rik	105.995	334.377	77.7864	234.883	81.0033	105.24	166.382	82.6178	87.1278	137.355	122.945	162.047	101.9	0	177.532	150.133	0	174.199	0	378.121	328.302	0	298.426
1700021F07Rik	0	0	0	0	0	0	0	0	0	0	0	0	0	0	0	0	0	0	0	0	0	0	0
1700021N21Rik	0	0	0	0	0	0	0	0	0	0	0	0	0	0	0	0	0	58.3656	0	0	0	0	0
1700022A21Rik	0	0	0	0	0	0	0	0	0	0	0	0	0	0	0	0	0	0	0	0	0	0	0
1700022A22Rik	0	0	0	0	0	0	0	0	0	0	0	0	0	0	0	0	0	0	0	0	0	0	0
1700022E09Rik	0	0	0	0	0	0	0	0	0	0	0	0	0	0	0	0	0	0	0	0	0	0	0
1700022H01Rik	52.9976	0	0	0	0	0	55.1688	41.7837	43.5639	0	60.9643	0	101.9	0	88.7659	0	72.4866	0	0	0	0	0	0
1700022H16Rik	0	0	0	0	0	0	0	0	0	0	0	0	0	0	0	0	0	0	0	0	0	0	0
1700022I11Rik	212.209	390.571	232.265	547.512	953.576	312.98	334.165	249.371	483.73	323.534	246.154	865.016	710.482	841.964	89.0356	295.896	512.899	464.973	372.037	189.623	131.713	269.912	346.11
1700023C21Rik	0	0	0	0	0	0	0	0	0	0	0	0	0	0	0	0	0	0	0	0	0	0	0
1700023D09Rik	3328.8	4737.19	2484.3	2511.45	3319.93	2906.03	3431.85	1617.22	2048.47	2247.28	2764.73	2382.77	2200.86	2996.03	2091.14	3407.48	3645.65	3535.16	2955.77	4350.41	3410.18	3142.43	2685.83
1700023F02Rik	0	0	0	0	0	0	0	0	0	0	0	0	0	0	0	0	0	0	0	0	0	0	0
1700023F06Rik	52.2047	0	78.8646	77.5142	0	53.3565	109.1	0	0	183.548	62.5175	0	0	330.992	0	0	71.6432	56.151	55.5154	381.808	0	68.8149	104.108
1700024B18Rik	0	0	0	0	0	0	0	0	0	0	0	0	0	0	0	0	0	0	0	0	0	0	0
1700024F13Rik	0	0	0	0	0	0	0	41.7837	0	0	0	0	0	0	0	0	0	0	0	0	0	0	0
1700024G13Rik	0	0	0	0	0	0	0	0	0	0	0	0	0	0	0	0	0	0	0	0	0	0	0
1700024I08Rik	0	0	0	0	0	0	0	0	0	0	0	0	0	0	0	0	0	0	0	0	0	0	0
1700024N05Rik	0	0	0	0	0	0	0	0	0	0	0	0	0	0	0	0	0	0	0	0	0	0	0
1700024P04Rik	0	0	0	0	0	0	0	0	0	0	0	0	0	0	0	0	0	0	0	0	0	0	0
1700025B11Rik	0	0	0	0	0	0	0	0	0	0	0	0	0	0	0	0	0	0	0	0	0	0	0
1700025C18Rik	158.079	0	0	234.883	0	0	0	82.6178	87.1278	0	0	325.053	101.9	0	0	0	0	58.3656	0	0	0	67.9444	0
1700025F22Rik	0	0	0	0	0	0	0	0	0	0	0	0	0	0	44.8501	0	0	0	0	0	0	0	0
1700025F24Rik	0	0	0	0	0	0	0	0	0	0	0	0	0	0	0	0	0	0	0	0	0	0	0
1700025G04Rik	106.606	114.013	38.8771	0	0	0	167.267	122.178	130.551	0	121.949	54.2573	0	84.2065	86.5043	146.649	73.2445	0	157.761	94.4836	67.6986	203.841	48.6211
1700025J12Rik	0	0	0	0	0	53.0619	0	0	0	0	0	0	0	0	0	0	0	0	0	0	0	0	0
1700025K24Rik	0	0	0	0	0	0	0	0	0	0	0	0	0	0	0	0	0	0	0	0	0	0	0
1700025M24Rik	0	0	0	0	0	0	0	0	0	0	0	0	0	0	0	0	0	0	0	0	0	0	0
1700025N23Rik	423.067	0	77.7864	157.449	0	53.0619	221.551	0	174.256	0	245.889	53.6961	153.327	83.1486	44.8501	100.088	72.4866	58.3656	53.818	0	0	67.9444	49.7376
1700026D11Rik	0	55.9123	0	0	0	0	0	0	0	0	0	0	0	0	0	0	0	0	0	0	0	0	99.4752
1700026F02Rik	0	0	0	0	0	0	0	0	0	0	0	0	0	0	0	0	0	0	0	0	0	0	0
1700026J14Rik	0	0	0	0	0	0	0	41.7837	0	0	0	0	0	0	0	0	0	0	0	0	0	0	0
1700027A15Rik	0	0	0	0	0	0	0	0	0	0	0	0	0	0	0	0	0	0	0	0	0	0	0
1700027F06Rik	0	0	0	0	0	0	0	0	0	0	0	0	0	0	0	0	0	0	0	0	0	0	0
1700027F09Rik	52.9976	0	0	0	0	0	0	0	0	0	0	0	0	0	0	0	0	0	0	0	0	0	0
1700027H10Rik	0	0	0	0	0	0	0	0	0	0	0	0	0	0	0	0	0	0	0	0	0	0	0
1700027I24Rik	0	0	0	78.7246	0	0	0	0	0	0	0	0	0	0	0	0	0	0	0	0	0	0	0
1700027J07Rik	0	0	0	0	0	0	0	0	0	0	0	0	0	0	0	0	0	0	0	0	0	0	0
1700028B04Rik	0	0	0	0	0	0	0	0	0	0	0	0	0	83.1486	0	0	0	0	0	0	0	0	0
1700028D13Rik	0	0	0	0	0	0	0	0	0	0	0	0	0	0	0	0	0	0	0	0	0	0	0
1700028E10Rik	53.3832	0	0	78.569	0	0	0	41.3806	0	0	0	108.831	0	0	0	0	0	0	0	0	0	0	0
1700028I16Rik	0	0	38.8932	0	0	0	0	0	0	0	0	0	0	0	0	0	0	0	0	0	0	0	0
1700028J19Rik	0	55.9123	0	0	0	0	0	0	0	0	0	0	0	0	0	0	0	0	0	0	0	0	0
1700028K03Rik	478.351	1190.12	391.937	238.364	156.247	203.696	227.272	83.3142	260.412	93.6034	235.028	54.2424	364.416	171.631	256.612	422.549	150.101	598.441	151.464	282.332	1492.53	66.7458	229.74
1700028M03Rik	0	0	0	0	0	0	0	0	0	0	0	0	0	0	0	0	0	0	0	0	0	0	0
1700028P14Rik	0	0	0	0	81.0033	53.0619	0	0	0	0	0	0	0	0	0	0	0	0	0	94.1938	0	0	0
1700028P15Rik	0	0	0	0	0	0	0	0	0	0	0	0	0	0	0	0	0	0	0	0	0	0	0
1700029B22Rik	0	0	0	0	0	0	0	0	0	0	0	0	0	0	0	0	0	0	0	0	0	0	0
1700029F12Rik	0	0	0	0	0	0	0	0	0	0	0	0	0	0	0	0	0	0	0	0	0	0	0
1700029H14Rik	0	0	0	0	0	0	0	41.4102	0	0	0	53.829	51.7622	0	0	153.753	0	0	0	0	0	0	0
1700029I15Rik	0	0	0	0	0	0	0	0	0	0	0	0	0	0	0	0	0	0	0	0	0	0	0
1700029J03Rik	0	0	0	0	0	0	0	0	0	0	0	0	0	0	0	0	0	0	0	0	0	0	0
1700029J07Rik	0	0	0	0	0	0	0	0	0	45.7445	0	53.813	51.3602	0	0	0	0	58.825	0	93.4583	0	0	0
1700029M20Rik	0	0	0	0	0	0	0	0	0	0	0	0	0	0	0	0	0	0	0	0	0	0	0
1700029N11Rik	0	0	0	0	0	0	0	0	0	45.7851	0	0	0	0	0	0	0	0	0	0	0	0	0
1700029P11Rik	158.079	612.842	194.466	78.7246	324.013	158.301	166.382	41.7837	43.5639	45.7851	183.909	53.6961	153.327	0	133.616	250.221	72.4866	174.199	215.272	94.1938	328.302	67.9444	447.638
1700030A11Rik	0	0	38.8932	0	0	0	0	0	0	0	0	0	0	0	0	0	0	0	0	0	0	0	0
1700030C10Rik	52.6453	0	39.2267	0	80.8519	0	0	0	0	0	0	0	0	0	0	0	72.7021	0	0	0	0	0	0
1700030C14Rik	52.9976	0	0	0	81.0033	0	0	0	0	45.7851	0	0	0	0	0	0	0	58.3656	0	0	0	0	0
1700030F04Rik	0	0	0	0	0	0	0	0	0	0	0	0	0	0	0	0	0	0	0	0	0	0	0
1700030F18Rik	0	0	0	0	0	0	0	0	0	0	0	0	0	0	0	0	0	0	0	0	0	0	0
1700030J22Rik	0	56.0985	0	0	80.9464	53.0541	0	0	0	0	0	0	101.649	0	0	0	0	0	53.3861	0	131.789	0	0
1700030K09Rik	105.577	110.515	155.321	78.5773	81.7587	106.952	55.1696	125.674	131.187	45.6625	186.407	215.039	100.497	82.3697	0	152.285	506.32	115.06	109.599	284.014	0	342.418	50.4831
1700030L20Rik	0	0	0	0	0	0	0	0	0	0	0	0	0	0	0	0	0	0	0	0	0	0	0
1700030M09Rik	0	55.9123	0	78.7246	0	0	0	0	0	45.7851	0	0	51.4264	0	0	0	72.4866	0	107.636	0	0	0	198.95
1700030N03Rik	0	0	0	0	0	0	0	0	0	0	0	0	0	0	0	0	72.4866	0	0	0	0	0	0
1700030O20Rik	0	0	38.8932	0	0	0	0	0	0	0	0	0	0	0	0	0	0	0	0	0	0	0	0
1700031A10Rik	52.9976	0	0	0	0	0	0	0	0	0	0	0	0	83.1486	0	0	0	0	0	0	0	0	0
1700031F05Rik	0	0	0	0	0	0	0	0	0	0	0	0	0	0	0	0	0	0	0	0	0	0	0
1700031L13Rik	0	0	0	0	0	0	0	0	0	0	0	0	0	0	0	0	0	0	0	0	0	0	0
1700031M16Rik	0	0	0	0	0	0	0	0	0	0	0	0	0	0	0	0	0	0	0	0	0	0	0
1700031P21Rik	0	0	0	0	0	0	0	0	0	0	0	0	0	0	0	0	0	0	0	0	0	0	0
1700034E13Rik	0	0	0	0	0	0	0	0	0	0	0	0	0	0	0	0	0	0	0	0	0	0	0
1700034G24Rik	0	0	0	0	0	0	0	0	0	0	0	0	0	0	0	0	0	0	0	0	0	0	0
1700034H15Rik	1961.09	1860.47	1988.84	2198.99	1683.08	1517.63	2718.93	1470.75	915.03	1242.17	2880.13	2133.99	1551.36	1343.87	2754.5	1538.34	1028.22	1683.36	1436.44	2846.04	1458.41	1844.03	1282.58
1700034I23Rik	160.779	0	0	0	0	207.26	0	125.87	0	0	299.074	110.022	0	171.219	172.654	143.533	149.519	179.544	255.834	190.033	630.908	135.588	94.4986
1700034J05Rik	53.2114	56.2839	38.5654	0	0	0	110.481	0	0	0	60.0729	0	0	84.0886	0	0	0	0	0	92.8671	0	0	0
1700034K08Rik	0	0	0	0	0	0	0	0	0	0	0	0	0	0	0	0	0	0	0	0	0	0	0
1700034P13Rik	10494	6516.2	6887.32	7494.27	8945.6	7300.56	8641.14	4566.58	5759.7	7703.31	10458.3	9304.16	7502.03	10850	4679.79	4445.15	11310.1	6479.8	4532.33	8510.95	6992.91	6787.67	5759.03
1700036G14Rik	0	0	0	0	0	0	0	0	0	0	0	0	0	0	0	0	0	0	0	0	0	0	0
1700037C18Rik	0	222.415	78.4075	307.838	83.282	106.269	129.382	0	300.713	0	186.997	109.493	105.005	81.3389	262.834	158.406	0	112.567	56.314	190.46	62.215	634.978	157.088
1700037H04Rik	105.857	167.522	117.8	547.228	586.498	107.456	213.715	203.286	128.005	89.6961	62.3151	328.26	627.855	81.7024	89.0027	158.239	432.237	398.641	338.646	476.591	251.579	564.084	309.497
1700039E22Rik	0	0	0	0	0	0	0	0	0	0	0	0	0	0	0	0	0	0	0	0	0	0	0
1700039M10Rik	0	55.1959	0	80.4934	0	0	0	0	43.1596	0	0	0	0	0	0	0	0	0	0	93.5632	0	0	46.0207
1700040D17Rik	0	558.103	0	78.7824	0	0	55.0956	0	0	91.1613	0	0	0	83.3955	0	46.9782	0	59.587	0	0	279.796	0	92.1776
1700041A01Rik	0	0	0	0	0	0	0	0	0	0	0	0	0	0	0	0	0	0	0	0	0	0	0
1700041C23Rik	0	0	0	0	0	0	0	0	0	0	0	0	0	0	0	0	0	0	0	0	0	0	0
1700041M19Rik	0	0	0	0	0	0	0	0	0	0	0	0	0	0	0	0	0	0	0	0	0	0	0
1700042G07Rik	0	0	0	0	0	0	0	0	0	0	0	0	0	0	0	0	0	0	0	0	0	0	0
1700042G15Rik	0	0	0	0	0	0	0	0	0	0	0	0	0	0	0	0	0	0	0	0	0	0	0
1700042O10Rik	0	0	0	0	0	0	0	0	0	0	0	0	0	0	0	0	0	0	0	0	0	0	0
1700044C05Rik	0	0	0	0	0	0	0	0	0	0	0	0	0	0	0	0	0	0	0	0	0	0	0
1700044K03Rik	0	0	0	0	0	0	0	0	0	0	0	0	0	0	0	0	0	0	0	0	0	0	0
1700045H11Rik	0	0	0	0	0	0	0	0	0	0	0	0	0	0	0	0	0	0	0	0	0	0	0
1700046C09Rik	0	0	0	0	0	0	0	0	0	0	0	0	0	0	0	0	0	0	0	0	0	0	0
1700047A11Rik	0	0	0	0	0	0	0	0	0	0	0	0	0	0	0	0	0	0	0	0	0	0	0
1700047E10Rik	0	0	0	0	0	0	0	0	0	0	0	0	0	0	0	0	0	0	0	0	0	0	0
1700047G03Rik	52.9976	167.737	77.7864	78.7246	0	53.0619	166.382	124.402	87.1278	45.7851	0	0	0	0	0	150.133	0	58.3656	0	94.1938	0	67.9444	149.213
1700047I17Rik2	0	2187.55	0	1044.77	1544.49	0	2253.21	0	0	1985.49	1275.7	2332.17	2203.76	0	869.677	0	0	2050.49	1744.24	0	2281.56	1523.25	0
1700047L14Rik	0	0	0	0	0	0	0	0	0	0	0	0	0	0	0	0	0	0	0	0	0	0	0
1700047M11Rik	0	55.9123	38.8932	0	0	53.0619	0	0	0	45.7851	60.9643	0	51.4264	0	0	0	72.4866	0	0	94.1938	0	0	0
1700048M11Rik	0	167.737	116.68	78.7246	0	0	55.1688	41.7837	87.1278	0	0	0	101.9	83.1486	44.8501	0	72.4866	174.199	53.818	283.927	196.981	204.895	99.4752
1700048O20Rik	0	0	0	0	0	0	0	0	43.5639	0	0	0	0	0	0	0	0	0	0	0	0	0	0
1700049E15Rik	0	0	0	0	0	0	0	0	0	0	0	0	0	0	0	0	0	0	0	0	0	0	0
1700049E17Rik1	0	0	0	0	0	0	0	0	0	0	0	0	0	0	0	0	0	0	0	0	0	0	0
1700049E17Rik2	0	0	0	0	0	0	0	0	0	0	0	0	0	0	0	0	0	0	0	0	0	0	0
1700049E22Rik	0	0	0	0	0	0	0	0	0	0	0	0	0	0	0	0	0	0	0	0	0	0	0
1700049L16Rik	0	0	0	0	0	0	0	0	0	0	0	0	0	0	0	0	0	0	0	0	0	0	0
1700051A21Rik	0	0	0	0	0	0	55.1688	0	0	0	0	0	0	0	0	0	0	0	0	0	0	0	0
1700052I22Rik	0	0	0	0	81.0033	0	0	0	0	0	0	0	51.4264	0	0	0	0	58.3656	0	0	0	0	0
1700052K11Rik	0	166.134	40.2823	155.787	79.951	0	0	39.2239	0	93.8853	0	0	209.387	84.3269	0	51.3492	73.5743	57.1848	111.304	96.3296	256.173	69.2447	0
1700054A03Rik	0	0	0	0	0	0	0	0	0	0	0	0	0	0	0	0	0	0	0	0	0	0	0
1700054K19Rik	0	0	0	0	0	0	0	0	0	0	0	0	51.4264	0	0	0	0	0	0	0	0	0	0
1700054M17Rik	0	0	0	0	0	0	0	0	0	0	0	0	0	0	0	0	0	0	0	0	0	0	0
1700055C04Rik	0	0	0	0	0	0	0	0	0	0	0	0	0	0	0	0	0	0	0	0	0	0	0
1700055D16Rik	1364.36	620.518	1787.03	456.969	113.157	221.107	1515.67	681.978	773.977	1849.81	1328.81	120.611	1203.93	3660.03	464.28	480.934	993.471	462.248	947.67	970.633	108.748	1289.28	989.69
1700056E22Rik	53.5822	171.999	0	0	0	54.2572	0	38.6418	43.7079	0	0	0	106.084	0	43.7998	51.9157	73.3709	0	56.9239	0	65.0222	0	0
1700057G04Rik	0	0	0	0	0	0	0	0	0	0	0	0	0	0	0	0	0	0	0	0	0	0	0
1700057H15Rik	0	0	0	0	0	0	0	0	0	0	0	0	0	0	0	0	0	0	0	0	0	0	0
1700057H21Rik	0	0	0	0	0	0	0	0	0	0	0	0	0	0	0	0	0	0	0	0	0	0	0
1700060C16Rik	0	0	0	0	0	0	0	0	0	0	0	0	0	0	0	0	0	0	0	0	0	0	0
1700060C20Rik	0	0	0	0	0	0	0	0	0	0	0	0	0	0	0	0	0	0	0	0	0	0	0
1700061F12Rik	0	0	0	0	0	0	0	0	0	0	0	0	0	0	0	0	0	0	0	0	0	0	0
1700061G19Rik	209.469	165.258	38.7659	233.957	246.52	53.812	0	83.0113	217.345	182.144	61.6321	0	50.9612	81.8855	45.6537	51.0727	71.8176	57.8062	0	0	0	0	203.044
1700061I17Rik	0	0	0	0	0	53.0619	0	0	0	0	0	0	0	0	0	0	0	0	0	0	0	0	0
1700061J23Rik	0	0	0	0	0	0	0	0	0	0	0	0	0	0	0	0	0	0	0	0	0	0	0
1700061N14Rik	0	0	0	0	0	0	0	0	0	0	0	0	0	0	0	0	0	0	0	0	0	0	0
1700063A18Rik	0	0	0	0	0	0	0	0	0	0	0	0	0	0	0	0	0	0	0	0	0	0	0
1700063D05Rik	0	0	0	0	0	0	0	0	0	0	0	0	0	0	0	0	0	0	0	0	0	0	0
1700063H04Rik	0	0	0	0	0	0	0	0	0	0	0	0	0	0	0	0	0	0	0	0	0	0	0
1700063O14Rik	0	0	0	0	0	0	0	0	0	0	0	0	0	0	0	0	0	0	0	0	0	0	0
1700064J06Rik	0	0	0	0	0	0	0	0	0	0	0	53.6961	0	0	0	0	0	0	0	0	0	0	0
1700064M15Rik	0	0	38.8932	0	0	0	0	0	0	0	0	0	0	0	0	99.1219	72.9454	0	0	0	0	67.9714	49.3431
1700065D16Rik	52.0207	56.4018	39.0593	0	0	0	0	0	0	44.9167	62.4936	0	0	0	0	0	0	56.8894	0	0	0	0	0
1700065I16Rik	0	111.825	0	0	0	0	55.1688	0	0	0	0	0	0	0	0	0	0	0	0	0	0	0	0
1700065J11Rik	0	0	0	0	0	0	0	0	0	0	0	0	0	0	0	0	0	0	0	0	0	0	0
1700065J18Rik	0	55.9123	0	0	0	0	0	0	0	0	0	0	0	0	0	50.0442	0	0	0	0	0	0	0
1700065L07Rik	0	0	0	0	0	0	0	0	0	0	0	0	0	0	0	0	0	0	0	0	0	0	0
1700065O20Rik	0	0	0	0	0	0	0	0	0	0	0	0	0	0	0	0	0	0	0	0	0	0	0
1700066B17Rik	0	0	0	0	0	0	0	0	0	0	0	0	0	0	0	0	0	0	0	0	0	0	0
1700066B19Rik	52.9075	0	0	78.1689	0	53.5301	0	0	0	0	0	0	0	0	0	0	0	0	0	0	64.4833	0	0
1700066C05Rik	0	0	0	0	0	0	0	0	0	0	0	0	0	0	0	0	0	0	0	0	0	0	0
1700066J03Rik	0	55.9123	77.7864	78.7246	0	0	0	41.7837	43.5639	0	0	53.6961	51.4264	0	0	50.0442	0	0	0	94.1938	0	0	0
1700066M21Rik	104.939	56.032	0	0	0	0	0	0	0	0	0	0	154.54	0	0	47.2994	74.4754	0	0	93.936	0	0	0
1700066N21Rik	0	0	0	0	0	0	0	0	0	0	0	0	0	0	0	0	0	0	0	0	0	0	0
1700066O22Rik	0	0	0	0	0	0	0	0	0	0	0	0	0	0	0	0	0	0	0	0	0	0	0
1700067G17Rik	0	0	0	0	0	0	0	0	0	0	0	0	0	0	0	0	0	0	0	0	0	0	0
1700067K01Rik	0	0	0	0	0	0	55.1688	0	0	0	0	0	0	0	0	0	0	0	55.0808	94.3687	0	0	0
1700067P10Rik	0	55.9123	0	0	0	0	0	0	0	0	0	0	0	0	0	0	0	0	0	0	0	0	0
1700069L16Rik	0	0	0	0	0	0	0	0	0	0	0	0	0	0	0	0	0	0	0	0	0	0	0
1700069P05Rik	0	0	0	0	0	0	0	0	0	0	0	0	0	0	0	0	0	0	0	0	0	0	0
1700071K01Rik	0	0	0	0	0	0	0	0	0	0	0	0	0	0	0	0	0	0	0	0	0	0	0
1700071M16Rik	17193.3	4751.35	38406.7	9441.19	2140.16	14113.4	51967.5	7977.74	20097	49163.5	39492.4	8438.65	15243.5	74307.7	28682.9	14571.3	31871.4	15588.1	21642.9	33152	10052.3	17224.9	7028.81
1700072B07Rik	0	0	0	0	0	0	0	0	0	0	0	0	0	0	0	0	0	0	0	0	0	0	0
1700072I22Rik	0	0	38.8932	0	162.007	0	55.1688	41.7837	43.5639	45.7851	0	216.702	51.4264	83.1486	0	0	0	58.3656	0	0	0	0	0
1700072O05Rik	0	0	0	0	0	0	0	0	0	0	0	53.6961	0	0	0	0	0	0	0	0	0	0	0
1700073E17Rik	53.4994	0	77.5376	236.824	158.708	0	55.601	207.956	0	0	0	0	0	84.8419	43.6835	95.6822	73.351	59.3097	51.1678	0	68.6447	66.7394	0
1700074H08Rik	0	0	0	0	0	0	0	0	0	0	0	0	0	0	0	0	0	0	0	0	0	0	0
1700074P13Rik	0	0	0	0	0	0	0	0	0	0	0	0	0	0	0	0	0	0	0	0	0	0	49.7376
1700080E11Rik	0	0	0	0	0	0	0	0	0	0	0	0	0	0	0	0	0	0	0	0	0	0	0
1700080N15Rik	0	0	0	0	0	0	0	0	0	0	0	0	0	0	0	0	0	0	0	0	0	0	0
1700080O16Rik	0	0	0	0	0	0	0	0	0	0	0	0	0	0	0	0	0	0	0	0	0	0	0
1700081H04Rik	0	0	0	0	0	0	0	0	0	0	0	0	0	0	0	0	0	0	0	0	0	0	0
1700083H02Rik	0	0	0	0	0	0	0	0	0	0	0	0	0	0	0	0	0	0	0	0	0	0	0
1700084D21Rik	0	0	0	0	0	0	0	0	0	0	0	0	0	0	0	0	0	0	0	0	0	0	0
1700084E18Rik	52.9976	0	38.8932	0	81.0033	105.24	0	124.402	0	137.355	0	0	101.9	0	88.7659	0	72.4866	115.833	0	0	131.321	0	149.213
1700084F23Rik	0	0	0	0	0	0	0	0	0	0	0	0	0	0	0	0	0	0	0	0	0	0	0
1700084J12Rik	0	0	0	0	0	0	0	41.7837	0	0	0	0	51.4264	0	0	0	0	0	0	0	0	0	0
1700084M14Rik	0	0	0	0	0	0	0	0	0	0	0	0	0	0	0	0	0	0	0	0	0	0	0
1700085C21Rik	52.9976	0	0	0	0	0	0	0	0	0	0	0	0	0	0	0	0	0	0	0	0	67.9444	49.7376
1700086L19Rik	0	0	0	0	0	0	0	0	0	0	0	0	0	0	0	0	0	0	0	0	0	0	0
1700086O06Rik	0	168.83	78.3421	77.7916	161.952	52.8429	164.283	0	86.0425	45.7092	61.572	54.7671	0	0	0	50.9808	217.696	113.559	0	191.241	128.002	138.552	51.058
1700088E04Rik	3441.7	2622.33	2319.53	3982.13	5814.15	4593.49	2348.58	2913.23	2897.35	2536.92	4110.12	4926.23	3147.85	3106.14	3091.37	3999.36	3818.01	3901.53	2914.11	5982.29	3356.39	4511.73	2646.27
1700091H14Rik	0	0	0	0	0	0	0	0	0	0	0	0	0	0	0	0	0	0	0	0	0	0	0
1700092C02Rik	0	0	0	0	0	0	0	0	0	0	0	0	0	0	0	0	0	0	0	0	0	0	0
1700092C10Rik	0	0	0	0	0	0	0	0	0	0	0	0	0	0	0	0	0	0	0	0	0	0	0
1700092E19Rik	0	0	0	0	0	0	0	0	0	0	0	0	0	0	0	0	0	0	0	0	0	0	0
1700092K14Rik	0	0	0	0	0	0	0	0	0	0	0	0	0	0	0	0	0	0	0	0	0	0	0
1700092M07Rik	0	0	0	0	0	0	0	0	0	0	0	0	0	0	0	0	72.4866	0	0	0	0	0	0
1700093K21Rik	0	0	0	0	0	0	0	0	0	0	0	0	0	0	0	0	0	0	0	0	0	0	0
1700094D03Rik	0	0	0	0	79.1471	0	0	0	87.5253	0	0	109.354	102.864	0	0	0	0	58.4008	0	0	67.8785	0	0
1700094J05Rik	213.176	227.703	270.526	316.759	159.184	567.712	167.676	82.9386	218.125	229.995	478.933	218.505	258.648	254.916	302.132	191.617	443.964	354.531	204.501	752.807	621.44	336.779	283.231
1700094M24Rik	0	0	0	0	0	0	0	0	0	0	0	0	0	0	0	0	0	0	0	0	0	0	0
1700095A21Rik	0	0	0	0	0	0	0	0	0	0	0	0	0	0	0	0	0	0	0	0	0	0	0
1700095B10Rik	0	0	0	0	0	0	0	0	43.5639	0	0	0	0	0	0	0	0	0	0	0	0	0	0
1700095J03Rik	0	0	0	78.7397	0	53.1234	0	40.3584	0	0	0	55.5176	0	0	0	0	0	0	0	0	0	0	0
1700095J12Rik	105.995	222.553	0	0	0	53.0619	55.1688	41.7837	130.692	0	60.9643	0	101.9	83.1486	0	100.088	0	58.3656	0	0	0	204.895	99.4752
1700096J18Rik	52.9976	167.737	0	234.883	81.0033	105.24	0	207.019	87.1278	183.14	183.909	108.351	0	0	133.616	50.0442	146.039	0	53.818	94.1938	0	67.9444	0
1700096K18Rik	0	0	0	0	0	0	0	0	0	0	0	0	0	0	44.8501	0	0	0	0	0	65.6605	0	0
1700096P03Rik	0	0	0	0	0	0	0	0	0	0	0	0	0	0	0	0	0	0	0	0	0	0	0
1700097N02Rik	0	334.377	0	0	0	0	0	0	43.5639	0	0	0	51.4264	0	0	100.088	0	0	0	0	458.581	0	0
1700099I09Rik	211.077	55.9123	232.549	234.883	324.013	1109.88	110.338	995.212	392.075	367.234	245.889	216.702	306.654	332.594	222.382	150.133	218.526	231.667	215.272	0	262.642	204.895	49.7376
1700100I10Rik	0	0	0	0	0	0	0	0	0	0	0	0	0	0	0	0	0	0	0	0	0	0	0
1700100L14Rik	0	0	0	0	0	0	0	0	43.5639	45.7851	0	0	51.4264	0	44.8501	0	0	0	0	0	0	0	0
1700101I11Rik	52.9976	0	38.8932	0	0	0	0	0	0	0	0	0	0	0	0	0	0	0	0	0	0	0	0
1700101O22Rik	0	0	0	0	0	0	0	0	0	0	0	0	0	0	0	0	0	0	0	0	0	0	0
1700102H20Rik	0	0	0	0	0	0	0	0	0	0	0	0	0	0	0	0	0	0	0	0	0	0	0
1700102P08Rik	0	0	0	0	0	0	0	0	0	0	0	0	0	0	0	0	0	0	0	0	0	0	0
1700104L18Rik	0	0	0	0	0	0	0	0	0	0	0	0	0	0	0	0	0	0	0	0	0	0	0
1700105P06Rik	0	0	0	0	0	0	0	0	0	0	0	0	0	0	0	0	0	0	0	0	0	0	0
1700108F19Rik	0	0	0	0	0	0	0	0	0	0	0	0	0	0	0	0	0	0	0	0	0	0	0
1700108J01Rik	0	55.9123	0	0	0	0	0	0	0	0	0	0	0	0	0	0	0	0	0	0	0	0	0
1700109G14Rik	0	0	0	0	0	0	55.1688	0	0	0	60.9643	53.6961	101.9	83.1486	0	0	0	0	0	0	0	0	0
1700109G15Rik	0	0	0	0	0	0	0	0	0	0	0	0	0	0	0	0	0	0	0	0	0	0	0
1700109H08Rik	0	0	76.9613	79.9381	0	0	0	0	0	45.5735	0	0	0	0	0	0	73.4719	0	0	0	0	66.0802	0
1700109I08Rik	0	0	0	0	0	0	0	0	0	0	0	0	0	0	0	0	0	0	0	0	0	0	0
1700109K24Rik	375.972	57.6527	308.749	316.421	475.04	617.645	334.266	581.048	350.665	458.17	360.276	765.989	308.989	767.509	430.763	334.723	295.533	590.351	152.939	470.541	828.041	267.595	47.65
1700110C19Rik	0	0	0	0	0	0	0	0	0	0	0	0	0	0	0	0	0	0	0	0	0	0	0
1700110I01Rik	0	0	0	0	0	0	0	0	0	0	0	0	0	0	0	0	0	0	0	0	0	0	0
1700110I07Rik	0	0	0	0	0	0	0	0	0	0	0	0	0	0	0	0	0	0	0	0	0	0	0
1700110K17Rik	0	0	0	0	0	53.0619	0	0	43.5639	45.7851	60.9643	0	51.4264	83.1486	0	0	0	0	0	0	0	0	49.7376
1700111N16Rik	0	0	0	0	0	0	0	0	0	0	0	0	0	0	0	0	0	0	0	0	0	0	0
1700112H15Rik	0	0	0	0	0	0	0	0	0	0	0	0	0	0	0	0	0	0	0	0	0	0	0
1700112J05Rik	52.9976	222.553	38.8932	0	405.017	53.0619	55.1688	41.7837	43.5639	137.355	60.9643	162.047	0	83.1486	0	100.088	0	58.3656	53.818	0	0	67.9444	0
1700112J16Rik	0	0	0	0	0	0	0	0	0	0	60.9643	0	0	0	0	0	0	0	0	0	0	0	0
1700113A16Rik	9669.32	29204.8	4659.08	5730.12	6233.63	5758.99	4870.62	4976.06	8370.08	4264.69	6696.93	5199.9	6652.1	5659.47	4938.18	10173.3	8895.6	8462.12	6933.02	8322.7	12328.5	9972.96	9945.61
1700113B09Rik	0	0	0	0	0	0	0	0	0	0	0	0	0	0	0	0	0	0	0	0	0	0	0
1700113H08Rik	0	0	0	0	0	0	0	0	0	0	0	0	0	0	0	0	0	0	0	0	0	0	0
1700116B05Rik	0	0	0	0	0	0	0	0	0	0	0	0	0	0	0	0	0	0	0	0	0	0	0
1700119H24Rik	0	0	38.8932	0	0	0	110.338	0	43.5639	0	0	0	0	0	0	50.0442	0	0	0	0	131.321	0	0
1700120C14Rik	0	111.825	38.8932	78.7246	0	0	55.1688	0	0	137.355	0	0	101.9	83.1486	88.7659	50.0442	0	58.3656	0	0	65.6605	0	0
1700120E14Rik	0	0	0	0	159.215	0	0	0	0	0	0	54.2931	51.7527	0	0	0	0	59.0922	0	0	0	0	0
1700120G07Rik	0	0	0	78.8719	0	0	0	41.5984	42.8487	0	0	53.4975	0	85.0694	0	0	0	0	0	92.5684	0	0	0
1700120K04Rik	264.074	390.29	232.549	234.883	162.007	105.24	331.889	207.019	261.383	183.14	183.909	325.053	358.08	498.892	44.8501	300.265	437.052	231.667	107.636	189.733	655.563	136.95	397.901
1700121L16Rik	0	0	0	0	0	0	0	0	0	0	0	0	0	0	0	0	0	0	0	0	0	0	0
1700121N20Rik	0	0	0	0	0	0	0	0	0	0	0	0	0	0	0	0	0	0	0	0	0	0	0
1700122C19Rik	0	0	0	0	0	0	0	0	0	0	0	0	0	0	0	0	0	0	0	0	0	0	0
1700122H20Rik	0	0	0	0	0	0	0	0	0	0	0	0	0	0	0	50.0442	0	58.3656	0	0	0	0	0
1700122O11Rik	0	0	0	0	0	0	0	0	0	0	0	0	0	0	0	0	0	0	0	0	0	0	0
1700123J17Rik	0	0	0	0	0	0	0	0	0	0	0	0	0	0	0	0	0	0	0	0	0	0	0
1700123K08Rik	0	0	0	0	0	0	0	0	0	0	0	0	0	0	0	0	0	0	0	0	0	0	0
1700123L14Rik	0	0	0	0	0	0	0	0	0	0	0	0	0	0	0	0	0	0	0	0	0	67.9444	0
1700123M08Rik	0	0	0	0	0	0	0	0	0	0	0	0	0	0	0	0	0	0	0	0	0	0	0
1700123O12Rik	0	0	0	0	0	0	0	0	0	0	0	0	0	0	0	0	0	0	0	0	0	0	0
1700123O20Rik	1259.74	1682.33	1571.49	1090.66	1058.23	848.613	1760.16	715.388	1293.65	1288.36	1125.84	1278.59	1147.4	1749.31	1352.03	1435.45	1453.94	907.277	878.37	1434.16	1718.69	1037.05	1696.02
1700123O21Rik	0	0	0	0	0	0	0	0	0	0	0	0	0	0	0	0	0	0	0	0	0	0	0
1700124L16Rik	0	0	0	0	0	0	0	0	0	0	0	0	0	0	0	0	0	0	0	0	0	0	0
1700125G02Rik	0	0	0	0	0	0	0	0	0	0	0	0	0	0	0	0	0	0	0	0	0	0	0
1700125G22Rik	0	0	0	0	0	0	0	0	0	0	0	0	0	0	0	0	0	0	0	0	0	0	0
1700125H03Rik	0	0	37.5476	0	0	54.9636	0	0	0	0	0	51.8383	0	0	46.4575	0	0	60.0331	0	96.8849	62.9439	0	0
1700125H20Rik	0	55.9123	0	0	0	0	0	0	0	0	0	0	0	83.1486	0	0	0	0	0	0	0	0	0
1700126H18Rik	0	0	0	0	0	0	0	0	0	0	0	0	0	0	0	0	0	0	0	0	0	0	0
1700128A07Rik	0	0	0	0	0	0	0	0	0	0	0	0	0	0	0	0	0	0	0	0	0	0	0
1700128F08Rik	0	0	0	0	0	0	0	0	0	0	0	0	0	0	0	0	0	0	0	0	0	0	0
1700129C05Rik	0	0	0	0	0	0	0	0	0	0	0	0	0	0	0	0	0	0	0	0	0	0	0
1810006J02Rik	0	0	0	0	0	0	0	41.7837	0	0	0	0	0	0	0	0	0	0	0	0	0	0	0
1810007C17Rik	0	0	0	0	0	0	0	0	0	0	0	0	0	0	0	0	0	0	0	0	0	0	0
1810007D17Rik	0	0	0	0	0	0	0	0	0	0	0	0	0	0	0	0	0	0	0	0	0	0	0
1810008I18Rik	0	0	38.8932	0	0	0	0	0	0	0	0	0	0	0	0	0	0	0	0	0	0	0	0
1810009A15Rik	264.074	556.93	194.466	157.449	243.01	211.363	498.271	248.803	0	274.71	245.889	108.351	101.9	166.297	267.232	250.221	364.565	174.199	269.09	189.733	524.242	67.9444	248.688
1810009J06Rik	0	0	0	0	0	0	0	0	0	0	0	0	0	0	0	0	0	0	0	0	0	0	0
1810010D01Rik	0	0	0	0	0	0	0	0	0	45.7851	0	0	0	0	0	0	0	0	0	0	0	0	0
1810010H24Rik	53.305	681.292	193.928	79.5857	322.246	209.027	55.3558	208.354	260.697	137.073	179.906	326.711	413.337	167.875	86.7618	242.832	220.592	177.067	103.736	189.117	341.773	270.837	239.161
1810012K16Rik	0	0	0	0	0	0	0	0	0	0	0	0	0	0	0	0	0	0	0	0	0	0	0
1810013A23Rik	0	0	0	0	0	0	0	0	0	0	0	0	0	0	0	0	0	0	0	0	0	0	0
1810013L24Rik	909.303	770.838	959.9	1016.76	550.397	625.712	1812.13	831.522	698.619	1460.22	797.812	800.031	1198.87	1611.26	683.097	692.851	971.975	1273.75	1225.93	477.212	333.957	1099.4	1462.38
1810014B01Rik	52.9965	56.4659	0	0	314.664	101.281	113.591	42.7798	43.5022	47.2572	0	0	0	168.918	85.2264	46.7542	74.0689	60.6046	50.5889	186.597	71.7754	0	45.8554
1810018F18Rik	0	0	0	0	0	0	0	0	0	0	0	0	0	0	0	0	0	0	0	0	0	0	0
1810019D21Rik	0	469.214	44.7707	222.368	187.429	0	0	158.976	206.318	43.1029	70.531	152.282	240.228	0	43.7723	47.3714	80.3685	159.103	0	0	467.802	152.775	55.4847
1810020O05Rik	0	0	38.8932	0	0	0	0	0	0	0	60.9643	0	0	0	0	0	0	0	0	0	0	0	0
1810021B22Rik	0	55.9123	0	0	0	0	0	0	0	0	0	0	0	0	0	0	0	0	0	94.1938	65.6605	0	0
1810022K09Rik	0	0	39.8311	80.6231	0	53.3617	112.998	339.413	111.268	93.7783	0	221.928	104.358	0	44.3356	95.466	148.163	59.2143	0	95.5634	199.845	68.6923	46.1261
1810024B03Rik	0	0	0	0	0	0	0	0	0	0	60.9643	0	0	0	0	0	0	0	0	0	0	0	0
1810026B05Rik	417.271	909.071	936.601	240.855	157.374	772.985	941.419	296.729	172.773	289.672	521.773	110.423	157.789	1274.45	170.679	383.723	600.022	176.553	415.294	751.211	626.981	544.258	183.599
1810030O07Rik	53.5677	171.631	155.539	79.6002	239.977	207.427	167.304	207.586	261.549	137.923	360.77	218.991	52.1461	0	172.554	144.722	73.4644	117.828	154.493	283.038	274.705	67.2481	95.3446
1810032O08Rik	0	92.2189	96.3518	258.849	134.037	86.904	182.531	68.3604	35.999	378.709	0	88.8291	168.558	205.495	37.0885	156.604	227.296	45.4582	84.2064	0	152.715	213.227	233.466
1810034E14Rik	157.913	277.219	116.486	78.7013	163.328	0	54.7781	0	87.2156	45.6784	61.3355	53.6922	0	165.368	45.1838	201.988	145.653	58.2171	54.3118	94.2862	129.738	68.1681	0
1810037I17Rik	408.282	378.078	162.752	489.1	314.755	344.125	401.709	85.3216	427.085	148.831	280.025	226.561	213.118	338.545	336.848	275.662	299.116	236.604	401.722	90.3423	70.0341	333.449	495.31
1810041H14Rik	0	50.2426	0	70.7418	0	0	0	0	0	0	0	0	95.196	0	89.3912	0	64.2609	51.7423	0	83.5047	0	0	90.8324
1810043G02Rik	1727.85	2417.05	2483.04	1175.68	1759.05	1080.39	1298.46	539.565	1383.66	591.219	1684.09	2384.55	2722.09	3660.2	495.39	1977.26	647.886	570.121	1225.16	1892.63	757.14	625.357	1802.82
1810044D09Rik	0	0	0	0	0	0	0	0	0	0	0	0	0	0	0	0	0	0	0	0	0	0	0
1810046K07Rik	683.118	221.641	0	946.278	744.51	213.103	0	415.688	560.482	0	551.209	434.047	513.372	739.691	133.073	505.602	145.125	173.44	54.0152	0	454.702	0	349.134
1810053B23Rik	0	0	0	0	0	0	0	0	0	0	0	0	0	0	0	0	0	0	0	0	0	0	0
1810055G02Rik	372.973	112.227	513.459	877.706	1015.35	856.961	445.523	679.561	618.47	371.314	381.056	768.273	623.02	331.971	416.17	368.288	879.712	699.963	732.933	289.132	193.883	421.82	364.511
1810058I24Rik	204.99	272.448	157.515	384.843	227.868	407.495	219.59	162.049	418.6	271.841	64.3812	0	0	188.917	47.6916	93.4041	147.663	59.091	113.474	0	138.372	133.304	145.798
1810062G17Rik	0	0	0	0	0	0	0	0	0	0	0	0	0	0	0	0	0	0	0	0	0	0	0
1810062O18Rik	0	0	0	0	0	0	0	82.6178	87.1278	0	0	0	0	83.1486	0	200.177	72.4866	115.833	215.272	94.1938	65.6605	0	0
1810063I02Rik	0	0	0	0	0	0	0	0	0	0	0	0	0	0	0	0	0	0	0	0	0	0	0
1810064F22Rik	0	0	0	0	0	0	0	0	0	0	0	0	0	0	0	0	0	0	0	0	0	0	0
1810065E05Rik	0	0	0	0	0	0	0	0	0	0	0	0	0	0	0	0	0	0	0	0	0	0	0
2010001A14Rik	0	111.825	0	0	0	0	0	0	0	0	122.945	0	51.4264	0	0	0	0	0	0	0	0	0	0
2010003K11Rik	0	0	0	0	0	0	0	0	0	0	0	0	0	0	0	0	0	0	0	0	0	0	0
2010005H15Rik	63.9626	0	49.4268	0	0	0	0	0	0	0	0	0	0	0	0	0	0	58.3656	0	0	0	0	0
2010009K17Rik	52.9976	0	38.8932	78.7246	0	0	0	0	0	0	60.9643	53.6961	0	0	0	0	72.4866	115.833	0	94.1938	0	341.845	0
2010010A06Rik	55.7388	55.9123	0	0	0	0	55.1688	0	0	45.7851	0	0	51.4264	0	0	0	0	0	0	0	0	0	0
2010016I18Rik	525.144	1925.03	472.049	469.366	325.589	159.199	109.83	349.01	258.293	91.0965	189.533	223.587	262.775	332.595	389.84	257.408	72.4519	56.7671	111.597	95.9563	2050.31	139.655	311.058
2010106C02Rik	0	0	0	157.449	0	0	0	0	43.5639	0	183.909	53.6961	0	0	0	0	0	0	0	94.1938	0	0	0
2010106E10Rik	0	0	0	0	0	0	0	0	0	0	0	0	0	0	0	0	0	0	0	0	0	0	0
2010109A12Rik	0	0	0	0	0	0	0	0	0	0	0	0	0	0	0	0	0	0	0	0	0	0	0
2010109I03Rik	0	0	0	0	0	0	0	0	0	0	0	0	0	0	0	0	0	0	53.818	0	0	0	0
2010111I01Rik	860.172	745.831	1103.46	1173.7	882.872	693.779	1409.5	1240.13	753.201	484.894	804.038	1840.68	1284.98	621.741	1311.32	1174.65	700.031	1007.36	977.325	781.055	1461.25	945.93	569.421
2010204K13Rik	0	0	0	0	0	0	0	0	0	0	0	0	0	0	0	0	0	0	0	0	0	0	0
2010300C02Rik	52.6743	163.071	39.3928	234.451	248.311	0	110.591	243.503	129.954	0	62.1876	108.187	154.804	0	133.454	208.656	0	170.927	225.486	0	0	0	0
2010308F09Rik	0	0	0	0	0	0	0	0	0	0	0	0	0	0	0	50.0442	0	0	0	0	0	0	0
2010310C07Rik	0	0	0	0	0	0	0	0	0	0	0	0	0	0	44.8501	0	0	0	0	0	0	0	0
2010315B03Rik	0	112.89	0	0	0	0	0	41.3433	0	45.8361	0	0	0	0	0	92.7163	0	60.3744	0	0	0	0	0
2010320M18Rik	105.995	55.9123	77.7864	157.449	81.0033	53.0619	110.338	41.7837	43.5639	183.14	60.9643	53.6961	101.9	0	44.8501	100.088	0	58.3656	53.818	0	0	136.95	49.7376
2200002D01Rik	0	0	116.68	157.449	162.007	316.603	55.1688	248.803	174.256	0	245.889	378.75	153.327	166.297	88.7659	50.0442	146.039	58.3656	0	0	0	136.95	99.4752
2200002J24Rik	0	0	0	0	0	0	0	0	0	0	0	0	0	0	0	0	0	0	0	0	0	0	0
2210010C04Rik	0	0	38.8932	0	0	0	0	0	0	0	0	0	0	0	0	0	0	0	0	0	0	0	0
2210011C24Rik	0	0	0	77.8447	0	0	0	0	0	0	0	54.3031	0	0	0	0	0	0	0	0	0	0	0
2210016F16Rik	106.167	57.1067	117.489	79.1428	161.812	370.25	110.573	118.446	43.4319	136.267	0	110.855	52.3143	167.172	173.555	50.3669	146.719	171.777	273.733	192.337	263.615	138.276	202.185
2210016L21Rik	0	276.365	78.101	77.867	82.3498	268.178	0	204.049	216.79	90.9507	311.923	377.606	51.7693	244.974	134.685	51.9821	71.5404	57.3922	223.287	190.415	63.0312	139.527	154.77
2210039B01Rik	0	55.746	39.1322	0	78.1903	0	56.2207	0	43.2532	0	0	53.6416	102.327	169.201	0	94.9485	0	0	0	0	68.7308	0	0
2210404E10Rik	0	0	0	0	0	0	0	0	0	0	0	53.6961	0	83.1486	0	0	0	0	0	0	0	0	0
2210406O10Rik	0	0	0	0	0	0	0	0	0	0	0	0	0	0	0	0	0	0	0	0	0	0	0
2210407C18Rik	0	0	0	0	0	0	0	0	0	0	0	0	0	0	0	0	0	0	0	0	0	0	0
2210408F21Rik	0	0	0	0	0	0	0	0	0	0	60.9643	0	0	0	44.8501	0	0	0	0	0	0	0	0
2210408I21Rik	0	0	0	0	0	0	0	0	0	0	0	0	0	0	0	50.3988	0	0	0	0	0	0	49.3877
2210409D07Rik	0	0	0	0	0	0	0	0	0	0	0	0	0	0	0	0	0	0	0	0	0	0	0
2210409E12Rik	0	0	0	0	0	0	0	0	0	0	0	0	0	0	0	0	0	0	0	0	0	0	0
2210414B05Rik	0	57.148	0	0	0	0	110.974	0	86.1044	91.6133	58.0098	53.8377	51.9442	84.8929	0	47.5178	151.024	0	0	190.379	0	0	93.0324
2210416O15Rik	0	0	41.0738	0	79.54	0	57.8888	0	0	0	0	106.582	102.818	82.1715	212.701	100.67	73.6751	55.1195	110.09	95.1746	62.7009	68.6622	0
2210417A02Rik	0	0	0	0	0	0	0	0	0	0	0	0	0	0	0	0	0	0	0	0	0	0	0
2210418O10Rik	0	0	0	0	0	25.3346	28.5906	0	0	0	0	0	0	85.3441	0	23.4816	0	29.9749	0	0	0	0	0
2210420H20Rik	0	0	0	0	0	0	0	0	0	0	0	0	0	0	0	50.0442	0	0	0	0	0	0	0
2300002M23Rik	0	0	0	0	81.0033	0	0	0	0	0	0	0	0	0	0	0	0	0	0	0	0	0	0
2300003K06Rik	0	0	0	0	0	0	0	0	0	0	0	0	0	0	0	0	0	0	0	0	0	0	0
2300009A05Rik	0	57.7643	0	0	0	54.1522	0	39.6298	0	0	0	0	0	0	0	0	0	0	0	0	0	0	0
2310001H17Rik	52.9976	0	0	0	81.0033	0	110.338	41.7837	43.5639	45.7851	60.9643	162.047	101.9	0	0	0	0	58.3656	0	0	0	67.9444	99.4752
2310001K24Rik	0	0	0	0	0	53.0619	0	0	0	45.7851	0	0	0	0	0	50.0442	0	0	0	0	0	0	0
2310002D06Rik	0	0	0	0	0	0	0	0	0	0	0	0	0	0	0	0	72.4866	0	0	0	65.6605	0	0
2310002F09Rik	0	0	0	0	0	0	0	0	0	0	0	0	0	0	0	0	0	0	0	0	0	0	0
2310002L09Rik	0	0	0	0	0	0	0	0	0	0	0	0	0	0	0	0	0	0	0	0	0	0	0
2310003N18Rik	0	0	0	0	0	0	0	0	0	0	0	0	0	0	0	0	0	0	0	0	0	0	0
2310005A03Rik	0	55.9123	0	0	0	0	0	0	0	0	0	0	0	0	0	0	0	58.0853	0	0	0	0	0
2310005E17Rik	0	0	0	0	0	0	0	41.7837	0	0	0	0	0	0	0	0	0	0	0	0	0	0	0
2310007B03Rik	0	0	38.8761	78.5737	0	0	0	41.6345	43.208	0	61.7737	53.7471	0	0	0	0	144.521	0	55.6342	0	0	0	0
2310008N11Rik	0	0	0	0	0	0	0	0	0	0	0	0	0	0	0	0	0	0	0	0	0	0	0
2310009A05Rik	0	0	0	0	0	0	0	0	0	0	0	0	0	0	0	0	0	0	53.818	0	65.6605	0	0
2310009B15Rik	105.44	56.417	78.7822	0	80.8929	0	0	0	0	45.7649	186.969	0	0	0	43.4746	102.687	0	168.612	54.9916	190.765	125.726	68.9045	51.4562
2310010J17Rik	0	0	0	78.7246	0	0	0	0	43.5639	45.7851	0	0	0	0	0	0	0	0	0	0	0	0	0
2310011J03Rik	158.053	167.715	196.478	232.671	83.0511	214.956	217.505	202.611	303.564	227.785	125.587	0	0	408.934	44.9572	422.197	144.347	512.407	225.502	286.352	188.567	141.111	261.092
2310015A10Rik	1166.91	562.286	1126.41	2213.45	1600.57	938.338	1170.4	667.323	1088.95	1244.01	1267.6	869.855	1544.36	1850.95	437.752	536.628	2725.35	998.781	835.261	850.002	812.051	542.712	433.125
2310015D24Rik	0	0	0	0	0	0	0	0	0	0	0	0	0	0	0	0	0	0	0	0	0	0	0
2310016D03Rik	0	0	0	0	0	0	0	0	0	0	0	0	0	0	0	0	0	0	0	0	0	0	0
2310016G11Rik	0	0	0	0	81.0033	0	0	0	0	0	0	0	0	0	0	0	0	0	0	0	0	0	0
2310020H05Rik	0	0	0	0	0	0	0	0	0	0	0	0	0	0	0	0	0	0	0	0	0	0	0
2310022A10Rik	237.183	0	387.065	268.834	0	247.894	342.811	149.496	394.516	157.17	339.506	146.703	179.408	514.571	257.318	186.736	0	356.58	319.68	107.949	500.841	79.4297	323.816
2310022B05Rik	263.705	274.306	237.766	156.653	486.79	374.307	621.787	234.368	390.115	137.977	315.773	544.281	833.162	248.75	347.721	309.288	146.787	450.887	615.765	289.008	382.977	627.599	463.452
2310030A07Rik	0	0	0	0	81.0033	0	0	0	0	0	0	0	0	0	0	0	0	0	0	0	0	0	0
2310030G06Rik	0	0	0	0	0	52.6453	0	42.6246	0	0	60.2345	0	0	0	0	48.4233	0	0	0	95.0624	0	0	0
2310033P09Rik	1427.69	1348.82	1025.55	1389.68	2442.88	636.061	1363.89	594.117	693.035	1102.42	1067.68	2700.78	2738.52	1574.31	568.942	942.837	1523.11	1304.83	727.388	1246.72	755.063	913.176	679.387
2310034C09Rik	0	0	0	0	0	0	0	0	0	0	0	0	0	0	0	0	0	0	0	0	0	0	0
2310034G01Rik	52.9976	55.9123	155.573	234.883	486.02	105.24	166.382	207.019	43.5639	91.5701	183.909	108.351	306.654	249.446	44.8501	150.133	510.604	115.833	107.636	0	196.981	136.95	149.213
2310034O05Rik	0	55.9123	116.68	78.7246	0	105.24	55.1688	0	87.1278	45.7851	0	53.6961	0	166.297	0	50.0442	0	58.3656	161.454	0	0	67.9444	99.4752
2310039H08Rik	418.875	505.878	316.256	773.898	488.702	424.703	383.628	194.203	343.04	323.731	442.112	787.81	737.55	333.202	129.839	51.9408	217.601	223.988	278.803	192.91	125.432	69.2963	261.977
2310039L15Rik	52.9976	0	38.8932	0	0	0	0	41.7837	0	0	60.9643	0	0	0	0	0	0	0	0	0	0	0	49.7376
2310040G24Rik	52.9976	0	0	157.449	0	105.24	0	0	174.256	0	0	53.6961	51.4264	0	0	50.0442	0	0	0	0	0	0	49.7376
2310043L19Rik	0	0	38.8932	0	0	0	0	0	0	0	0	0	0	0	0	0	0	0	0	0	0	0	0
2310043M15Rik	2261.39	1432.41	3286.82	2582.87	1382.8	1175.75	2598.47	1296.04	3320.57	4565.34	2668.23	2041.84	3677.21	3217.79	1596.03	1216.85	2321.06	3869.63	3110.08	3411.66	1798.4	2257.67	1562.26
2310043O21Rik	0	0	0	0	0	0	0	0	0	0	0	0	0	0	0	0	0	0	0	0	0	0	0
2310050C09Rik	0	0	0	0	0	0	0	0	0	0	0	0	0	0	0	0	0	0	0	0	0	0	0
2310057J18Rik	0	0	0	0	0	0	0	0	0	0	0	0	0	0	0	0	0	0	0	0	0	0	0
2310057M21Rik	239.861	0	0	178.986	0	115.883	0	93.4484	54.8161	52.0077	135.04	68.7309	58.5351	0	49.1846	96.115	73.7249	0	0	0	68.9851	67.1658	47.4875
2310057N15Rik	0	0	0	0	0	0	0	0	0	0	0	0	0	0	0	0	0	0	0	0	0	0	0
2310061I04Rik	52.5664	56.0843	39.2663	78.2087	162.825	53.4789	54.9664	78.3265	0	91.0843	378.464	110.263	52.1821	82.6299	0	51.8215	0	57.2784	56.1399	0	64.2639	0	0
2310061N02Rik	0	0	0	0	0	0	0	0	0	0	0	0	0	0	0	0	0	0	0	0	0	0	0
2310065F04Rik	0	0	0	0	0	0	0	0	0	0	0	0	0	0	0	0	0	0	0	0	0	0	0
2310068J16Rik	733.542	737.324	985.55	1097.27	812.666	371.55	442.88	576.15	772.676	548.674	887.981	732.322	473.775	333.858	643.606	564.606	511.213	336.71	665.831	579.587	705.976	416.638	672.726
2310069B03Rik	0	0	0	0	0	0	0	0	0	0	0	0	0	0	0	0	0	0	0	0	0	0	0
2310069G16Rik	0	0	0	0	0	0	0	0	0	0	0	0	0	0	0	0	0	0	0	0	0	0	0
2310075C17Rik	0	0	0	0	0	0	0	0	0	0	0	0	0	0	0	0	0	0	0	0	65.6605	0	0
2310079G19Rik	0	0	0	0	0	0	0	0	0	0	0	0	0	0	0	0	0	0	0	0	0	0	0
2310081J21Rik	0	0	0	0	0	0	0	0	0	0	0	0	0	0	0	0	0	0	0	0	0	0	0
2400006E01Rik	0	0	0	0	0	0	0	0	0	0	0	0	0	0	0	0	0	0	0	0	0	0	0
2410002F23Rik	262.865	221.585	155.249	235.862	250.511	160.527	162.885	372.925	561.135	90.72	370.825	271.963	309.28	245.561	533.029	461.189	216.62	344.36	218.9	189.763	321.852	207.548	506.622
2410003L11Rik	0	0	0	0	0	0	0	0	0	0	0	53.6961	0	0	0	0	0	0	0	0	0	0	0
2410004B18Rik	106.317	170.988	235.607	158.52	159.985	417.186	224.062	202.701	129.762	232.238	182.128	164.813	157.226	0	169.543	249.279	301.363	414.29	0	290.073	136.988	241.112	432.351
2410004I01Rik	0	0	0	0	0	0	0	0	0	0	0	0	0	0	0	0	0	0	0	0	0	0	0
2410004P03Rik	308.495	378.562	405.253	306.214	657.836	211.496	563.291	321.665	169.076	521.317	489.897	906.64	806.763	318.417	44.2016	416.548	499.713	169.763	333.986	565.391	249.796	416.515	411.887
2410006H16Rik	158.079	278.465	77.7864	157.449	0	0	55.1688	41.7837	130.692	45.7851	245.889	108.351	153.327	0	0	0	0	0	0	0	328.302	0	298.426
2410012E07Rik	0	0	0	0	0	0	0	0	0	0	0	0	0	0	0	0	0	0	0	0	0	0	0
2410015M20Rik	317.072	167.737	155.573	157.449	0	158.301	55.1688	82.6178	174.256	0	122.945	108.351	51.4264	0	133.616	300.265	72.4866	58.3656	161.454	0	0	67.9444	198.95
2410017I17Rik	52.3384	337.058	39.1611	0	0	0	0	0	42.7626	0	0	110.999	52.4637	0	43.6171	0	0	0	56.1914	0	63.9006	0	0
2410018L13Rik	0	0	0	0	0	0	0	0	0	0	0	0	0	0	0	0	0	0	0	0	131.321	0	0
2410021H03Rik	0	0	0	0	0	0	0	0	0	0	0	0	0	0	0	0	0	0	53.818	0	65.6605	0	0
2410022M11Rik	316.923	286.126	196.574	315.4	486.679	158.71	166.657	76.6763	129.343	225.857	126.313	334.809	315.412	83.3623	128.691	304.971	72.8997	397.344	552.829	193.726	460.315	278.162	204.174
2410124H12Rik	0	0	0	0	0	0	0	0	0	0	0	0	0	0	0	0	0	0	0	0	0	0	0
2410131K14Rik	52.6116	0	38.8045	78.0127	81.6686	53.5687	0	165.368	86.8384	45.4903	61.6017	107.62	0	0	45.3947	0	71.8822	0	110.343	94.3754	191.147	68.5758	50.9471
2410137M14Rik	0	0	0	78.7246	0	0	0	0	0	0	0	0	0	0	0	0	0	0	0	0	0	0	0
2410141K09Rik	0	0	0	0	0	0	0	0	0	0	0	0	0	0	0	0	0	0	0	0	0	0	0
2500002B13Rik	52.9976	111.825	0	0	0	0	0	0	0	0	0	0	0	0	0	0	72.4866	0	0	0	0	0	0
2500004C02Rik	0	0	41.5085	83.0738	80.0043	0	0	43.4437	42.1385	0	54.4975	0	0	0	0	0	72.7089	57.0673	0	0	0	63.9026	87.4157
2510002D24Rik	53.0294	56.1778	39.3448	78.3319	81.2116	0	166.211	121.616	43.5954	46.1761	0	0	0	0	0	101.939	0	57.5659	0	94.9891	192.248	68.5606	51.0897
2510003B16Rik	0	55.9123	38.8932	0	0	0	0	0	0	0	0	0	0	0	0	0	0	0	0	0	0	0	0
2510009E07Rik	585.256	559.102	315.699	315.252	632.632	415.796	399.727	484.428	260.677	139.696	424.458	649.867	625.488	677.46	257.832	489.035	74.139	584.341	210.592	760.708	340.536	547.371	480.407
2510039O18Rik	211.21	313.377	323.288	701.727	642.519	649.031	528.084	351.054	523.882	514.072	441.462	320.353	260.798	332.126	516.847	362.598	222.722	223.469	452.212	483.298	695.328	700.909	356.742
2610001J05Rik	0	112.882	39.2757	0	0	50.8964	112.641	126.13	129.909	46.78	0	0	52.3579	0	84.8231	46.4222	73.4415	118.868	50.0909	0	70.802	133.786	0
2610002M06Rik	105.122	0	118.051	160.251	0	50.5446	56.4418	126.165	43.0851	93.9118	0	109.376	103.742	0	42.6259	0	0	0	0	0	141.902	66.052	44.9476
2610005L07Rik	882.3	766.01	645.575	899.638	1282.04	568.681	671.898	868.903	601.118	926.104	703.539	1092.51	851.453	433.297	1149.25	738.539	296.082	603.164	667.936	566.952	588.258	984.708	222.522
2610008E11Rik	54.0004	58.337	38.9765	0	0	51.7884	0	42.2586	87.2934	92.359	58.7198	54.7432	0	0	42.9787	0	0	0	49.982	0	71.4344	0	46.0198
2610016A17Rik	0	0	0	0	0	0	0	0	0	0	0	0	0	0	0	0	0	0	0	0	0	0	0
2610020C07Rik	3356.95	3358.22	2654.82	3666.41	3372.74	3013.96	2203.97	2128.37	2693.53	2192.63	2359.15	4372.1	3438.76	3767.5	3076.71	2218.63	3290.96	2926.61	1862.71	4983.71	3749.68	3630.84	2033.02
2610024D14Rik	0	0	0	0	80.6368	0	0	0	0	0	57.5832	0	54.6935	0	0	0	0	0	0	0	0	0	0
2610027K06Rik	210.275	445.465	195.332	546.813	651.828	585.474	109.784	324.706	390.957	366.478	750.178	436.269	617.05	413.379	311.503	460.887	580.591	571.457	220.44	857.784	639.753	345.301	255.384
2610028E06Rik	0	0	0	0	0	0	0	0	0	0	0	0	0	0	0	0	0	0	0	0	0	0	0
2610028H24Rik	52.8249	0	117.143	0	83.1013	0	54.282	123.448	86.7338	45.4978	61.9683	0	0	81.7666	45.2503	103.709	71.5628	285.566	55.6277	94.4459	63.2603	277.787	205.818
2610035D17Rik	0	55.9123	0	0	0	0	0	0	0	0	0	0	0	0	0	0	0	0	0	0	0	68.3727	0
2610035F20Rik	0	0	0	0	0	0	0	0	0	0	0	0	0	0	0	0	0	0	0	0	0	0	0
2610037D02Rik	0	169.305	0	0	0	0	0	0	43.1604	0	0	0	0	0	0	0	0	0	0	0	0	0	0
2610042L04Rik	0	0	0	0	0	0	0	0	0	0	0	0	0	0	0	0	0	0	0	0	0	0	0
2610044O15Rik8	0	55.9123	0	0	0	0	0	0	0	0	0	0	0	0	0	0	0	58.636	0	0	0	0	0
2610203C22Rik	53.4114	0	117.241	160.257	549.188	255.511	56.3358	167.395	86.5043	0	0	272.829	156.551	171.512	169.611	94.0918	376.849	300.798	100.361	189.106	215.312	67.0988	45.7595
2610206C17Rik	0	0	0	0	0	0	55.275	0	0	45.6972	0	0	0	0	0	0	0	0	0	0	0	0	0
2610301B20Rik	106.202	0	78.3093	79.4838	0	51.0615	112.561	124.841	0	0	0	0	52.1407	170.506	43.0019	47.1762	74.502	0	152.568	93.8581	0	0	0
2610306M01Rik	52.9976	111.825	0	78.7246	0	53.0619	0	41.7837	0	45.7851	60.9643	0	0	83.1486	44.8501	0	0	58.3656	0	0	65.6605	67.9444	0
2610307P16Rik	0	278.109	0	157.436	0	0	55.4569	0	43.3203	45.8698	0	0	51.4221	0	0	0	0	0	0	0	0	0	0
2610316D01Rik	0	0	0	0	0	0	0	0	0	0	0	0	0	0	0	0	0	0	0	0	0	0	0
2610318M16Rik	0	0	0	0	0	0	0	0	0	0	0	0	0	0	0	0	0	0	0	0	0	0	0
2610318N02Rik	0	55.6967	77.8866	0	0	0	0	0	43.62	0	123.103	0	0	0	0	50.1809	72.6846	58.5251	53.965	0	129.502	0	149.62
2610507B11Rik	741.904	1167.64	659.179	1016.7	1118.13	473.249	777.677	1041.75	967.151	828.83	1417.33	864.558	811.043	921.402	1255.15	1242.93	1023.97	754.626	587.929	1417.09	1046.28	1016.81	1091.71
2610507I01Rik	0	0	77.81	0	0	52.3162	0	0	44.012	46.1466	122.837	53.8188	101.689	0	88.4482	98.7241	0	59.0044	159.337	0	133.376	67.5237	49.5319
2610524H06Rik	0	0	0	0	0	0	0	41.7837	0	0	0	0	0	0	0	0	0	0	0	0	0	0	0
2610528A11Rik	0	0	0	0	0	0	0	0	0	0	0	0	0	0	0	50.0442	0	0	0	0	0	0	0
2610528J11Rik	0	0	0	0	0	0	0	0	0	0	0	0	0	0	44.8501	0	0	0	0	0	0	0	0
2700012I20Rik	105.995	111.825	0	0	81.0033	0	0	0	0	45.7851	0	53.6961	51.4264	0	44.8501	0	0	0	53.818	0	0	0	0
2700038G22Rik	0	0	38.7664	0	0	0	0	0	0	91.8697	0	0	0	0	0	0	0	0	0	0	0	0	0
2700046A07Rik	0	112.367	0	0	0	0	0	0	0	0	0	0	51.1782	0	0	0	0	0	0	0	0	0	0
2700046G09Rik	0	0	0	0	0	0	55.1688	0	0	0	0	0	0	0	0	0	0	0	0	0	0	0	0
2700049A03Rik	0	111.621	0	0	0	0	0	42.3473	43.9476	93.0507	0	54.5448	0	0	126.838	48.8923	0	0	52.2826	0	0	0	0
2700054A10Rik	53.1501	55.6552	38.869	156.685	79.7942	52.792	0	292.451	88.0635	0	184.885	108.046	100.761	167.557	89.7935	49.6358	0	58.3925	0	94.0194	0	0	0
2700062C07Rik	0	111.825	38.8932	0	162.007	158.301	166.382	41.7837	87.1278	0	0	53.6961	0	0	0	100.088	72.4866	0	53.818	0	0	67.9444	49.7376
2700069I18Rik	0	0	0	0	0	0	0	0	0	0	0	0	0	0	0	0	0	0	0	0	0	0	0
2700070H01Rik	0	0	0	0	0	0	0	0	0	0	0	0	0	0	0	49.421	0	0	0	95.3816	0	0	0
2700081O15Rik	206.347	799.274	276.324	320.444	565.327	443.323	109.236	369.916	129.634	271.731	62.2921	270.323	414.772	247.173	44.7262	359.563	218.858	111.752	164.68	290.133	593.959	278.581	300.611
2700089I24Rik	0	0	0	0	0	0	0	0	0	0	0	0	0	0	0	0	0	0	0	0	0	0	0
2700097O09Rik	0	0	0	0	0	53.0619	0	0	0	0	0	0	0	0	0	0	0	0	0	0	0	0	0
2700099C18Rik	0	116.762	0	0	160.421	0	0	0	0	0	58.9637	0	0	0	0	0	0	0	0	0	0	0	0
2810001G20Rik	0	0	0	78.7246	0	0	55.1688	0	0	0	60.9643	0	0	0	0	0	0	0	0	0	65.6605	0	49.7376
2810002D19Rik	0	0	0	0	159.382	51.8574	55.7098	0	0	0	0	54.4795	52.2066	0	0	0	0	0	0	0	0	67.9376	47.7624
2810004N23Rik	158.32	0	155.302	157.08	0	104.917	166.145	166.393	87.4071	137.451	61.1656	108.181	152.723	166.46	89.047	0	0	231.313	53.68	283.736	65.2445	0	149.701
2810006K23Rik	0	0	77.7864	0	0	0	0	0	0	0	0	0	0	0	0	48.1919	0	0	103.486	0	0	66.0102	0
2810013P06Rik	0	285.118	38.9975	158.335	238.375	0	0	123.541	86.9341	91.9169	0	163.653	103.817	0	85.6493	0	0	294.756	51.7079	189.453	274.188	203.84	95.5972
2810021J22Rik	0	733.852	39.1891	79.5611	0	0	0	0	87.2914	0	119.644	109.116	51.9803	0	43.8238	47.8278	372.8	59.814	51.4542	189.381	138.73	269.498	94.2921
2810025M15Rik	0	56.1823	39.8454	78.5253	730.536	160.131	0	39.1442	174.136	184.026	0	164.377	366.874	83.4192	86.9482	103.216	72.7564	56.8198	393.48	385.573	128.075	209.455	103.582
2810029C07Rik	0	55.6334	0	0	0	0	55.4454	0	0	0	0	0	0	0	0	0	72.7409	0	53.5161	0	0	135.552	0
2810032G03Rik	0	0	0	0	0	0	0	0	0	0	0	0	0	0	0	0	0	0	0	0	0	0	0
2810047C21Rik1	0	56.4282	38.5376	0	0	0	0	0	0	0	0	0	0	0	0	0	0	0	0	0	0	0	0
2810049E08Rik	0	0	0	0	0	0	0	0	0	0	0	0	0	0	0	0	0	0	0	0	0	0	0
2810403D21Rik	0	0	0	0	0	0	0	0	0	0	0	0	0	0	0	0	0	0	0	0	0	0	0
2810404M03Rik	0	0	0	0	0	0	0	0	0	0	0	0	0	0	0	0	0	0	0	0	0	0	0
2810405F15Rik	0	0	0	80.0171	0	52.4948	0	0	43.6499	0	0	54.321	0	0	44.0026	0	0	0	0	0	0	0	48.259
2810408A11Rik	0	0	0	0	0	0	0	42.3236	0	0	62.3736	50.6467	0	0	45.8832	0	0	54.9274	0	0	0	0	52.038
2810408I11Rik	0	0	0	0	0	0	0	0	0	0	0	0	0	0	0	0	0	0	0	0	0	0	0
2810410L24Rik	0	55.8562	0	0	82.2303	0	0	0	0	0	0	0	0	0	44.2253	0	0	0	0	0	0	0	0
2810414N06Rik	0	0	39.5699	0	75.2644	0	0	0	0	46.7731	0	55.6022	0	0	0	0	152.451	61.4323	0	96.4708	0	68.7362	44.929
2810429I04Rik	0	0	0	0	0	0	0	0	0	45.7851	0	0	0	0	0	0	0	0	53.818	0	0	0	0
2810433D01Rik	0	0	0	0	0	0	0	0	0	0	0	0	0	0	0	0	0	0	0	0	0	0	0
2810442N19Rik	52.9976	55.9123	0	78.7246	0	0	0	0	43.5639	45.7851	0	0	0	0	133.616	100.088	0	0	107.636	94.1938	131.321	136.95	0
2810454H06Rik	159.197	624.947	117.537	397.518	394.561	51.5185	112.224	166.588	129.957	186.027	177.088	382.607	313.109	85.3037	85.3257	0	297.97	178.209	354.862	281.772	349.959	0	277.893
2810459M11Rik	0	108.516	0	0	0	0	0	0	0	0	0	0	105.007	0	0	51.5339	74.208	0	0	0	0	0	0
2810468N07Rik	0	0	0	0	0	0	55.1688	0	0	0	0	0	0	0	0	0	0	0	0	0	0	0	0
2810471M01Rik	0	0	0	0	0	0	0	0	0	0	0	0	0	0	0	0	0	0	0	0	0	0	0
2900005J15Rik	0	55.9832	38.9505	156.997	0	105.2	0	82.6939	0	0	0	0	101.859	0	0	50.1175	0	115.681	53.9324	189.763	65.155	67.9059	50.0029
2900009J06Rik	0	0	0	0	0	0	0	0	0	0	0	0	0	0	0	0	0	0	0	0	0	0	0
2900011O08Rik	0	0	39.1004	78.9977	0	0	0	0	42.5809	46.7006	0	53.3882	0	0	0	0	0	57.607	0	0	67.5698	0	0
2900026A02Rik	386.782	135.956	678.057	425.407	597.613	483.78	49.4527	296.323	371.808	748.781	169.696	545.027	755.53	100.625	403.805	237.681	565.851	400.148	287.931	550.343	297.905	481.308	178.31
2900040C04Rik	0	0	0	0	0	0	0	0	0	0	0	0	0	0	0	0	0	0	0	0	0	0	0
2900041M22Rik	0	0	0	0	0	0	0	0	0	0	0	0	0	0	0	0	0	0	0	0	0	0	0
2900052L18Rik	52.7416	55.8888	78.289	156.583	81.2447	159.333	0	40.9211	0	0	0	109.703	51.6791	0	44.7798	152.476	72.2236	57.515	54.7355	94.7985	0	68.3142	0
2900052N01Rik	0	0	0	0	0	0	0	0	0	0	0	0	0	0	0	0	0	0	0	0	65.6605	0	0
2900055J20Rik	0	0	38.8932	0	0	0	0	0	0	0	0	0	0	0	0	0	0	0	0	0	0	0	0
2900057B20Rik	0	0	0	78.7246	0	0	0	0	0	45.7851	0	0	0	0	0	0	0	0	0	0	0	0	0
2900060B14Rik	52.9976	0	0	0	0	0	0	0	43.5639	0	0	0	0	0	0	0	0	0	0	283.927	0	0	49.7376
2900076A07Rik	0	56.0695	0	0	0	0	0	0	43.378	0	0	53.775	0	0	0	0	0	0	51.1539	0	67.3486	0	0
2900079G21Rik	52.4681	675.503	0	0	0	0	0	0	0	0	0	0	0	0	0	0	0	0	0	0	509.228	0	0
2900092C05Rik	0	0	0	0	0	0	0	0	0	0	0	0	0	0	0	0	0	0	0	0	0	0	0
2900092D14Rik	0	0	0	0	0	0	0	0	0	0	0	0	0	0	0	0	0	0	0	0	0	0	0
2900093K20Rik	0	0	0	0	0	0	0	0	43.5639	0	0	53.6961	51.4264	0	0	0	72.4866	0	0	0	0	0	0
2900097C17Rik	1595.65	1414.41	1256.82	1341.34	635.546	1402.75	1299.13	1610.46	1128.91	1714.89	1459.16	1917.93	1304.7	933.807	1282.75	1124.72	1484.42	2155.1	1256.71	2283.06	1220.1	1363.87	821.978
3000002C10Rik	0	0	38.8932	0	0	0	0	0	0	0	0	0	0	166.297	0	0	0	0	0	0	65.6605	0	49.7376
3010001F23Rik	0	0	0	0	0	0	0	0	0	0	0	0	0	0	0	0	0	0	0	0	0	0	0
3010003L21Rik	316.907	1154.49	239.676	309.307	80.6366	532.708	171.058	115.287	129.99	231.925	318.268	326.635	156.677	166.323	259.7	260.096	219.574	280.488	395.932	579.654	314.926	209.894	365.669
3100003L05Rik	0	0	0	0	0	0	0	0	0	0	0	0	0	0	0	0	0	0	0	0	0	0	0
3110009E18Rik	0	0	0	0	0	0	0	0	0	45.7851	0	0	0	0	44.8501	0	0	0	0	0	0	0	0
3110009F21Rik	0	0	0	0	0	0	0	0	0	0	0	0	0	0	0	0	0	0	0	0	0	0	0
3110015C05Rik	0	0	0	0	0	0	0	0	0	0	0	0	0	0	0	0	0	0	0	0	0	0	0
3110021A11Rik	52.1136	0	39.1632	0	0	158.065	0	0	0	45.2361	0	54.9706	0	0	0	0	0	0	0	192.169	0	68.8158	0
3110039I08Rik	107.104	172.727	77.6735	0	157.781	0	111.808	166.875	130.106	92.2896	117.85	218.902	52.3344	256.522	84.7914	0	155.974	58.8917	0	0	0	131.835	0
3110039M20Rik	0	0	0	0	0	0	0	0	0	0	0	0	0	0	0	0	0	0	0	0	0	0	0
3110040N11Rik	0	55.9123	38.8932	157.449	81.0033	105.24	0	82.6178	0	45.7851	60.9643	53.6961	101.9	0	44.8501	50.0442	72.4866	0	0	0	262.642	0	49.7376
3110045C21Rik	0	0	0	159.382	0	51.4147	0	166.164	0	45.6382	0	273.216	155.226	0	0	46.9808	147.523	118.001	0	0	69.9486	265.896	0
3110056K07Rik	375.252	361.512	189.418	420.937	531.954	50.3514	325.723	405.7	304.177	179.491	172.25	371.959	253.618	329.733	220.709	91.4913	213.825	483.347	159.096	592.81	481.797	209.357	134.217
3110070M22Rik	52.4412	55.9386	78.5746	0	0	0	0	0	0	0	0	0	0	0	0	0	0	0	0	0	127.319	0	0
3110082I17Rik	105.629	0	156.661	78.2874	83.0573	214.707	54.1473	40.9939	43.2544	319.926	0	109.386	103.549	163.898	177.522	156.233	71.689	227.356	111.622	94.7437	189.327	209.448	258.901
3110082J24Rik	0	0	0	0	0	0	0	40.6955	0	0	0	55.1321	0	0	0	0	0	0	0	0	0	0	0
3110099E03Rik	0	0	0	0	0	0	0	0	0	0	0	0	0	0	0	0	0	0	0	0	0	0	0
3200001D21Rik	53.3536	170.166	0	0	0	0	0	166.444	87.3811	91.3152	59.9486	53.8466	204.529	168.264	87.0597	96.7963	72.8719	116.971	0	93.6573	134.925	201.681	48.2343
3300002I08Rik	0	0	0	78.7246	0	0	0	41.7837	0	0	0	0	51.4264	0	0	0	0	0	0	0	0	0	0
3300002P13Rik	0	0	0	0	0	0	0	0	43.5639	45.7851	0	0	0	0	0	50.0442	0	58.3656	0	0	65.6605	0	0
3300005D01Rik	52.9976	0	0	0	0	0	0	0	0	0	0	0	0	83.1486	0	0	0	0	0	0	0	0	49.7376
3425401B19Rik	0	0	78.1188	156.659	0	53.6184	0	81.8247	0	0	0	108.67	0	82.4229	45.1111	0	0	57.9251	55.3008	0	0	0	0
3632454L22Rik	0	222.544	238.449	309.89	0	15.6219	108.004	120.539	0	208.298	114.171	17.0495	32.1977	0	165.504	236.328	175.059	304.335	37.368	34.2534	79.2524	0	16.9722
3830403N18Rik	0	0	0	0	0	53.0619	0	0	0	0	0	0	0	0	0	48.9714	0	0	0	0	0	0	0
3830406C13Rik	46.8964	0	40.6846	0	132.859	107.063	0	87.0985	0	0	0	57.0768	54.9903	89.7645	44.8953	0	0	0	0	0	0	0	49.9278
3830408C21Rik	0	57.1211	0	79.1179	79.7362	103.075	0	0	0	0	0	0	51.9524	0	0	0	0	0	0	0	0	0	0
3830417A13Rik	0	0	0	0	0	0	0	0	0	0	0	0	0	0	0	0	0	0	0	0	0	0	0
3830432H09Rik	53.2106	112.298	0	0	0	52.1925	55.3222	0	43.7821	45.8081	0	53.5792	0	167.919	88.1018	48.8741	0	0	0	0	66.4715	0	48.8967
3930402G23Rik	0	0	0	0	0	159.067	0	0	0	0	0	0	0	82.7484	0	150.587	145.139	58.022	54.1647	93.9769	0	67.6422	50.0605
4430402I18Rik	265.038	167.328	316.42	157.251	0	467.192	171.86	239.146	303.77	139.849	305.438	216.626	363.941	422.639	128.922	245.706	222.903	290.087	213.048	0	268.579	137.218	97.4159
4631405J19Rik	105.995	222.553	0	78.7246	243.01	53.0619	0	124.402	0	0	0	0	51.4264	0	177.532	0	0	0	53.818	0	65.6605	0	0
4632404H12Rik	52.6195	112.238	156.331	0	0	51.3571	0	0	0	0	0	218.143	52.0342	252.682	0	0	222.694	117.635	0	0	0	0	94.4693
4632415L05Rik	213.086	171.669	78.9468	159.655	239.045	155.639	0	0	43.5147	93.5231	241.673	0	0	0	129.586	48.1959	73.8101	117.266	0	94.0653	0	135.845	0
4632427E13Rik	0	0	38.8932	0	0	0	0	0	0	45.7851	0	0	51.4264	0	0	0	0	58.3656	0	0	0	0	0
4632428C04Rik	0	108.115	0	81.405	81.0552	50.3678	0	0	42.8087	49.3204	57.4052	0	105.623	84.7518	0	47.931	149.305	58.5778	52.2595	91.5242	200.166	0	0
4732414G09Rik	52.9976	55.9123	77.7864	157.449	0	53.0619	0	0	43.5639	91.5701	60.9643	53.6961	51.4264	0	44.8501	0	72.4866	0	53.818	0	196.981	0	0
4732416N19Rik	423.067	111.825	465.908	784.665	2104.88	792.392	774.991	580.224	304.947	504.59	675.687	1353.91	1125.67	749.678	489.614	1403.03	2333.43	1970.96	644.761	1324.1	1311.13	1913.06	397.901
4732471J01Rik	401.125	1327.41	1163.34	1378.29	1311.12	883.681	1006.17	1223.31	1867.66	615.587	1667.4	875.737	1033.03	966.363	858.866	1400.53	1127.57	1715.98	1447.11	1892.02	1467.33	1773.5	1182.23
4732490B19Rik	0	56.0294	0	78.56	0	0	0	0	0	0	0	0	0	0	0	0	0	0	0	0	0	0	0
4732491K20Rik	0	0	0	78.8289	159.199	0	0	82.9176	43.9469	45.9652	0	53.8297	51.2913	0	0	0	0	0	158.283	0	0	0	0
4831407H17Rik	0	0	0	0	0	0	0	0	0	0	0	0	0	83.1486	0	0	0	0	0	0	0	0	0
4831440E17Rik	0	57.4146	78.9886	80.6387	78.9509	0	0	0	0	0	58.5615	0	0	0	0	0	0	60.2402	50.2193	93.3792	0	0	0
4833411C07Rik	0	0	0	0	0	0	0	0	43.5639	45.7851	0	0	0	0	44.8501	0	0	58.3656	0	189.733	65.6605	0	0
4833412C05Rik	0	0	0	0	0	52.1175	0	0	0	0	0	0	52.3583	0	0	0	0	0	0	0	0	0	0
4833415N18Rik	0	0	0	0	0	0	0	0	43.5639	0	0	0	0	0	0	0	0	0	0	0	68.5385	0	47.649
4833417C18Rik	0	0	38.7818	0	0	0	0	41.9037	0	0	0	0	0	0	0	48.3013	0	0	0	0	0	0	0
4833418N02Rik	52.6347	337.462	0	0	0	52.1602	55.9189	40.4654	86.3702	46.1699	60.1699	221.459	52.6541	83.2781	0	0	0	175.408	53.7608	0	0	138.415	48.9169
4833419F23Rik	158.079	55.9123	38.8932	234.883	162.007	53.0619	0	0	0	45.7851	60.9643	216.702	306.654	166.297	88.7659	100.088	292.078	0	0	0	65.6605	0	0
4833420G17Rik	316.618	338.105	300.518	0	234.89	52.6032	165.736	42.4249	354.766	46.4329	122.171	54.7372	52.3255	83.378	219.951	220.064	220.884	176.898	316.183	93.9386	349.27	68.3856	49.0169
4833422C13Rik	1396.6	11113.8	422.342	862.97	1278.71	741.089	248.969	360.157	468.198	496.827	445.879	895.026	432.815	596.874	512.052	1125.6	765.289	1042.25	742.033	1199.64	5620.21	1235.6	1299.06
4833422M21Rik	0	0	0	0	0	0	0	0	0	0	0	0	0	0	0	0	0	0	0	0	0	0	0
4833423E24Rik	0	0	0	0	0	0	0	0	0	0	0	0	0	0	0	0	0	0	0	0	0	0	0
4833427F10Rik	106.221	55.8218	155.019	157.184	160.525	157.882	110.63	167.161	87.6881	183.244	123.17	216.099	100.775	83.4826	89.5831	0	0	290.576	213.903	0	0	67.4454	49.5643
4833427G06Rik	0	0	0	0	0	0	0	41.7837	0	0	0	0	0	0	0	0	0	0	0	0	0	0	0
4833428L15Rik	0	0	0	0	81.0033	0	0	0	0	0	0	0	0	0	0	0	0	0	0	0	0	0	0
4833438C02Rik	1639.54	2011.6	2236.25	1550.92	4295.02	1172.76	2054.88	804.22	1559.24	3745.14	2941.52	3175.12	4307.27	2710.47	440.636	1105.06	1806.94	1193.91	1122.28	1527.49	628.903	915.241	1670.3
4833439L19Rik	458.076	291.968	403.4	506.223	774.998	898.984	728.655	856.829	904.453	653.439	635.55	764.01	607.08	450.929	308.869	566.9	635.09	530.319	699.636	575.252	439.72	548.051	749.984
4921501E09Rik	0	56.7776	0	79.6923	857.375	304.497	0	41.9912	43.2795	0	0	490.485	103.478	85.6148	0	47.5207	607.522	242.441	51.0808	0	0	0	46.5618
4921504A21Rik	0	0	0	0	0	0	0	0	0	0	0	0	0	0	0	0	0	0	0	0	0	0	0
4921504E06Rik	0	0	0	0	0	0	0	0	0	0	0	0	0	0	0	0	0	0	0	0	0	0	0
4921507G05Rik	106.827	0	38.7582	0	0	0	167.483	0	0	45.9362	0	0	51.1845	0	44.4254	48.7353	72.8948	0	0	0	66.6989	134.888	48.9177
4921507P07Rik	0	55.8888	0	0	0	0	0	82.9399	86.0246	138.635	0	0	0	0	0	0	0	0	0	0	67.7373	0	0
4921508D12Rik	0	0	0	0	0	0	0	0	0	0	0	0	0	0	0	0	0	0	0	0	0	0	0
4921509C19Rik	0	0	0	0	0	0	0	0	0	0	0	0	0	0	0	0	0	0	0	0	0	0	0
4921509O07Rik	265.599	0	308.854	391.4	0	0	333.154	166.473	263.172	552.251	303.524	162.093	508.671	589.854	44.3286	146.064	587.763	467.47	104.697	0	66.9679	268.867	48.6299
4921511C10Rik	106.074	166.662	77.4648	155.875	0	0	0	124.495	87.8588	138.257	0	107.721	0	83.8172	44.9419	0	0	0	106.37	0	261.996	135.065	0
4921511C20Rik	0	0	0	0	0	0	0	0	0	0	0	0	0	0	0	0	0	0	0	0	0	0	0
4921511I17Rik	160.079	0	155.484	157.446	157.758	102.981	335.428	248.933	88.1354	276.871	60.5455	380.197	153.255	424.677	264.074	0	0	175.904	52.1189	377.486	134.347	134.662	97.4746
4921511M17Rik	0	0	0	0	0	0	0	0	0	0	0	0	0	0	0	0	0	0	0	0	0	0	0
4921513H07Rik	0	0	0	0	0	0	0	0	0	0	0	0	0	0	0	0	0	0	0	0	0	0	0
4921513I03Rik	0	0	0	235.385	159.931	313.939	110.754	292.65	87.8493	91.6451	182.918	108.611	152.518	252.044	133.247	49.124	220.04	350.944	105.696	189.719	133.432	67.3433	49.0705
4921515E04Rik	0	0	0	0	0	0	0	0	0	0	0	0	0	0	0	0	0	0	0	0	0	0	0
4921517D22Rik	0	0	0	0	0	0	0	0	0	0	0	0	0	0	0	0	0	58.3656	0	0	0	0	0
4921518K17Rik	0	0	0	0	81.0033	0	0	0	0	0	0	0	0	0	0	0	76.6701	0	0	0	0	0	47.1169
4921524J17Rik	255.766	54.8401	81.013	0	155.687	198.035	227.21	212.73	86.4819	241.081	0	224.657	371.294	247.542	127.641	45.9436	149.262	0	0	91.1455	141.324	200.381	135.537
4921524L21Rik	0	0	0	0	0	0	0	0	0	0	0	0	0	0	0	0	0	0	0	0	0	0	0
4921525O09Rik	0	0	0	0	0	0	0	0	0	0	0	0	0	0	0	0	0	0	0	0	0	0	0
4921529L05Rik	0	0	0	0	0	0	0	0	0	0	0	0	0	0	0	0	0	58.3656	0	0	0	0	0
4921530L21Rik	0	0	0	0	0	0	0	0	0	0	0	0	0	0	0	0	0	0	0	0	0	0	0
4921531C22Rik	53.4798	0	196.763	0	161.661	0	55.7426	0	0	45.702	0	0	0	0	86.3842	99.5842	0	0	53.9319	0	0	68.5142	0
4921531P14Rik	0	0	0	0	0	0	0	0	0	0	0	0	0	0	0	0	0	0	0	0	0	0	0
4921533I20Rik	0	0	0	0	0	0	0	0	0	0	0	0	0	0	0	0	0	0	0	0	0	0	0
4921534H16Rik	0	0	0	0	0	0	0	0	0	0	60.9643	0	0	0	0	0	0	0	0	0	0	67.9444	0
4921536K21Rik	0	0	0	0	0	0	55.1122	0	87.3307	45.7256	0	0	0	0	0	49.5186	0	0	0	0	0	0	0
4921539E11Rik	0	0	0	0	0	0	0	0	0	0	0	0	0	0	0	0	0	0	0	0	0	0	0
4922502B01Rik	0	0	0	0	0	0	0	0	0	0	0	0	0	0	0	0	72.4866	0	0	0	0	0	0
4922502D21Rik	0	0	0	0	0	0	0	0	0	0	0	0	0	0	0	0	0	0	0	0	0	67.9444	0
4922502H24Rik	0	0	0	0	0	0	0	0	0	0	0	0	0	0	0	0	0	0	0	0	0	0	0
4922502N22Rik	0	0	0	0	0	0	0	0	0	0	0	0	0	0	0	0	0	0	0	0	0	0	0
4930401C15Rik	0	0	0	0	0	0	0	0	0	0	0	0	0	0	0	0	0	0	0	0	0	0	0
4930401O10Rik	0	0	0	0	0	0	0	0	0	0	0	0	0	0	0	0	0	0	0	0	0	0	0
4930401O12Rik	0	0	0	0	0	0	0	0	0	0	0	0	0	0	0	0	0	0	0	0	0	0	0
4930402F06Rik	0	0	0	0	0	0	0	0	0	0	0	0	0	0	0	0	72.4866	0	0	0	0	0	0
4930402F11Rik	0	0	0	0	0	0	0	0	0	0	0	0	0	0	0	0	0	0	0	0	0	0	0
4930402H24Rik	0	53.1846	163.58	163.745	319.977	96.8507	56.6154	127.743	126.803	100.908	55.5861	115.586	0	170.083	209.88	45.7175	0	171.11	0	0	263.629	130.688	0
4930402K13Rik	0	0	0	0	0	0	0	0	0	0	0	0	0	0	0	0	0	0	0	0	0	0	0
4930404A05Rik	0	0	0	0	0	0	0	0	0	0	0	0	0	0	0	0	0	0	0	0	0	0	0
4930404H11Rik	0	0	0	0	0	0	0	0	0	0	0	0	0	0	0	0	0	0	0	0	0	0	0
4930404I05Rik	951.215	1337.51	776.243	628.507	1456.85	792.392	553.44	1037	828.682	367.234	1044.52	866.809	869.487	999.124	800.761	1352.98	1530.75	927.565	376.726	756.242	1967.73	1297.31	1044.49
4930404N11Rik	1378.88	1358.14	872.243	691.201	814.594	1479.33	923.724	1327.63	562.197	597.501	1196.42	1053.28	587.313	662.999	692.563	2012.07	943.072	1072.96	732.844	1251.07	1627.73	2482.68	475.326
4930405A10Rik	0	0	0	0	0	0	0	0	0	0	0	0	0	0	0	0	0	0	0	94.1938	0	0	0
4930405A21Rik	0	0	0	0	0	0	0	0	0	0	0	0	0	0	0	50.0442	0	58.3656	0	0	0	0	0
4930405D11Rik	0	0	0	0	0	0	0	0	0	0	0	0	0	0	0	0	0	0	0	0	0	0	0
4930405J17Rik	0	0	0	0	0	0	0	0	0	45.7851	0	53.6961	51.4264	0	0	50.0442	0	0	0	0	65.6605	0	0
4930405L22Rik	0	0	0	0	0	0	0	0	0	0	0	0	0	0	0	0	0	0	0	0	0	0	0
4930405O22Rik	0	0	0	0	0	0	0	0	0	0	0	0	0	0	0	0	0	0	0	0	0	0	0
4930406D18Rik	0	0	0	0	0	0	0	0	0	0	0	0	0	0	0	0	0	0	0	0	0	0	0
4930407G08Rik	0	0	0	0	0	0	0	0	0	0	0	0	0	0	0	0	0	0	0	0	0	0	0
4930407I10Rik	0	0	0	0	0	0	0	0	0	0	0	0	0	0	0	0	0	0	0	0	0	0	0
4930407I19Rik	0	0	0	0	0	0	0	0	0	0	0	0	0	0	0	0	0	0	0	0	0	0	0
4930412B13Rik	0	0	0	0	0	0	0	0	0	0	0	0	0	0	0	0	0	0	0	0	0	0	49.7376
4930412C18Rik	0	0	0	0	0	0	0	0	0	0	0	0	0	0	0	0	0	0	50.3266	0	70.2157	0	0
4930412O13Rik	0	55.6691	0	0	80.8926	52.9103	0	0	0	0	61.342	53.8257	0	0	0	50.6195	0	114.321	54.4006	0	128.363	137.541	50.606
4930413E15Rik	0	0	0	0	0	0	0	0	0	0	0	53.6961	0	0	0	0	0	0	0	0	0	0	0
4930413F20Rik	0	56.6585	39.5595	313.815	244.384	53.6115	111.207	76.9038	86.5031	45.497	317.919	110.726	0	0	43.6716	155.088	72.8682	113.067	0	0	0	280.039	207.737
4930413G21Rik	11369	11995.6	9598.44	10135.4	13145.3	9674.06	15091	5285.06	8543.4	9444.92	10592.9	11063.3	11857.6	14384.1	7426.5	9062.55	13366.8	12401.1	7114.43	10550.8	10523.3	10213.6	10262.4
4930413M19Rik	0	0	0	0	0	0	0	0	0	0	0	0	0	0	0	0	0	0	0	0	0	0	0
4930414N06Rik	52.9976	55.9123	38.8932	0	0	0	221.551	166.185	304.947	137.355	0	270.398	153.327	166.297	44.8501	50.0442	0	58.3656	107.636	283.927	262.642	67.9444	99.4752
4930415L06Rik	0	0	0	0	0	0	0	0	0	0	0	0	0	0	0	0	0	0	0	0	0	0	0
4930415O20Rik	0	55.9123	0	0	0	0	0	41.7837	0	0	0	0	0	0	44.8501	0	0	58.3656	0	94.1938	0	0	0
4930417O13Rik	0	0	0	0	0	0	0	0	0	0	0	0	0	0	0	0	0	0	0	0	0	0	0
4930417O22Rik	0	0	38.8932	0	0	0	0	0	43.5639	0	0	0	0	0	0	0	0	0	0	0	0	0	49.7376
4930419G24Rik	0	0	0	0	0	0	0	0	0	0	0	0	0	0	0	0	0	0	0	0	0	0	0
4930422M22Rik	0	502.114	116.68	234.883	81.0033	105.24	110.338	41.7837	174.256	0	245.889	162.047	0	166.297	177.532	50.0442	0	0	107.636	189.733	655.563	136.95	99.4752
4930423M02Rik	0	0	0	0	0	0	0	0	0	0	0	0	0	0	0	0	0	0	0	0	0	0	0
4930425K10Rik	0	0	0	0	0	0	0	0	0	0	0	0	0	0	0	0	0	0	0	0	0	0	0
4930425L21Rik	0	0	0	0	0	0	0	0	0	0	0	0	0	0	0	0	0	0	0	0	0	0	0
4930425O10Rik	0	0	0	0	0	0	0	0	0	0	0	0	0	0	0	0	0	0	0	0	0	0	0
4930426D05Rik	0	0	0	0	0	0	0	0	0	0	0	0	0	0	0	0	0	0	0	0	0	0	49.7376
4930426L09Rik	0	56.4527	77.7371	0	79.7114	0	0	0	43.3899	0	0	0	52.0001	0	0	0	72.4311	0	0	0	0	67.9735	49.7118
4930428D20Rik	0	0	0	0	0	0	0	0	0	0	0	0	0	0	0	0	0	0	0	0	0	0	0
4930428E07Rik	0	0	0	0	0	0	0	0	0	0	0	0	0	0	0	0	0	0	0	0	0	0	0
4930428G15Rik	0	0	0	0	0	0	0	0	0	0	0	0	0	0	0	0	0	0	0	0	0	0	0
4930428O21Rik	0	55.9123	0	0	0	0	0	0	0	0	0	0	0	0	0	0	0	0	0	0	0	0	0
4930429B21Rik	106.02	171.225	157.217	157.8	81.1111	105.406	0	78.5657	43.2963	182.592	125.428	0	104.229	83.7056	43.6865	202.235	72.6918	113.849	273.351	95.4637	261.25	207.114	101.476
4930429D17Rik	0	0	0	0	0	0	0	0	0	0	0	0	0	0	0	0	0	0	0	0	0	0	0
4930429F11Rik	0	0	0	0	0	0	0	0	0	0	0	0	0	0	0	0	0	0	0	0	0	0	0
4930429F24Rik	1070.32	347.638	928.379	3847.34	3652	1586.09	335.535	958.445	1084.23	1242.78	937.442	2747.94	2512.04	1457.6	675.614	469.334	3736.59	1857.5	545.679	846.014	1077.51	1409.06	319.716
4930429H19Rik	0	0	0	0	0	0	0	0	0	0	0	0	0	0	0	48.5966	73.486	59.3291	0	94.1267	0	0	0
4930430A15Rik	0	0	0	0	0	0	0	0	0	0	0	0	0	0	0	0	0	0	0	0	0	0	0
4930430F08Rik	357.677	432.338	320.672	564.202	563.359	200.845	393.941	380.35	213.82	145.945	289.152	338.253	474.184	589.441	171.325	190.912	369.825	521.923	155.89	183.848	932.375	201.243	188.679
4930430F21Rik	0	0	0	0	0	0	0	0	0	0	0	0	0	0	0	0	0	0	0	0	0	0	0
4930430J02Rik	0	0	0	0	0	0	0	0	0	0	0	0	0	0	0	50.0442	72.4866	0	53.818	94.1938	0	0	0
4930431F12Rik	0	0	0	0	0	0	0	0	0	0	60.9643	0	0	0	0	0	0	58.3656	0	0	0	0	0
4930431P03Rik	0	0	0	0	0	0	0	0	0	45.7851	0	0	0	0	0	50.4155	0	0	0	0	0	0	49.3713
4930431P22Rik	0	0	0	0	0	0	0	0	0	0	0	0	0	0	0	0	0	0	0	0	0	0	0
4930432J09Rik	0	0	0	0	0	0	0	0	0	0	0	0	0	0	0	0	0	0	0	0	0	0	0
4930432K21Rik	0	167.737	0	0	0	0	0	0	0	0	0	0	0	0	0	0	0	0	55.7605	0	63.148	0	51.2994
4930432L08Rik	0	0	0	0	0	0	0	0	0	0	0	0	0	0	0	0	0	0	0	0	0	0	0
4930432M17Rik	0	0	0	0	0	0	0	0	0	0	0	0	0	0	0	0	0	0	0	0	0	0	0
4930432O09Rik	0	0	0	0	0	0	0	0	0	0	0	0	0	0	0	0	0	0	0	0	0	0	0
4930433B08Rik	0	0	0	0	0	0	0	0	0	0	0	0	0	0	0	0	0	0	0	0	0	0	0
4930433I11Rik	0	0	0	0	0	0	0	0	0	0	0	0	0	0	0	0	0	0	0	0	0	0	0
4930433N12Rik	0	0	0	0	0	0	0	0	0	0	0	0	0	0	0	0	0	0	0	0	0	0	0
4930434J06Rik	0	0	0	0	0	0	0	0	0	0	0	0	0	0	0	0	0	0	0	0	0	0	0
4930435E12Rik	0	0	0	0	0	0	0	0	0	0	0	0	0	0	0	0	0	0	0	0	0	0	0
4930435F18Rik	0	0	0	0	0	0	0	0	0	0	0	0	0	0	0	0	0	0	52.9036	95.8219	0	0	0
4930438E09Rik	0	0	0	0	0	0	0	0	0	0	0	0	0	0	0	0	0	0	0	0	0	0	0
4930440C22Rik	0	0	0	0	0	0	0	0	0	0	0	0	0	0	0	0	0	0	0	0	0	0	0
4930440I19Rik	0	0	0	0	0	0	0	0	0	0	0	0	0	0	0	0	0	0	0	0	0	0	0
4930441H08Rik	0	0	0	0	0	0	0	0	0	0	0	0	0	0	0	0	0	0	0	0	0	0	0
4930441J16Rik	0	0	0	0	0	0	0	0	0	0	0	0	0	0	0	0	0	0	0	0	0	0	0
4930442J19Rik	0	0	0	0	0	0	0	0	0	0	0	0	0	0	0	0	0	0	0	0	0	0	0
4930442L01Rik	107.011	0	38.857	0	159.783	52.5242	0	0	219.91	137.835	0	162.622	51.3659	0	0	0	0	0	52.8082	94.3837	0	0	0
4930443O20Rik	53.3303	111.8	116.692	467.798	157.633	207.901	55.6019	124.836	220.801	92.7276	245.979	270.141	406.074	84.448	44.8825	245.452	440.456	174.902	264.995	189.117	197.942	201.965	98.4972
4930444F02Rik	0	0	0	0	0	0	0	0	0	0	0	0	0	0	0	0	0	0	0	0	0	0	0
4930444G20Rik	0	0	38.4601	0	0	0	0	0	87.1263	0	0	0	0	84.0864	0	0	0	0	0	0	0	0	0
4930444M15Rik	0	0	0	0	0	0	0	0	0	0	0	0	0	0	0	0	0	0	0	0	0	0	0
4930444P10Rik	0	0	0	0	0	0	0	0	0	0	0	0	0	0	0	0	0	0	0	0	0	0	0
4930445N18Rik	52.9976	0	0	0	0	0	55.1688	41.7837	43.5639	91.5701	0	0	0	166.297	44.8501	100.088	72.4866	0	107.636	0	0	136.95	198.95
4930447A16Rik	0	0	0	78.7246	0	0	0	0	0	0	0	0	0	0	0	0	0	0	0	0	0	0	0
4930447C04Rik	0	0	0	0	0	0	0	0	0	0	0	0	0	0	0	0	0	0	0	0	0	0	0
4930447F24Rik	52.9976	0	0	0	0	0	55.1688	0	0	0	0	0	0	0	0	0	0	0	0	0	0	0	0
4930447J18Rik	0	0	0	0	0	0	0	0	0	0	0	0	0	0	0	0	0	0	0	0	0	0	0
4930447K03Rik	0	112.142	0	0	0	0	0	0	0	0	0	53.8483	0	0	44.5969	0	0	0	0	94.9066	0	0	97.644
4930447M23Rik	54.3586	0	0	0	0	52.4267	0	0	0	0	0	0	0	0	44.257	0	0	0	0	0	68.3858	0	0
4930447N08Rik	0	0	0	78.9084	0	0	55.1486	41.6538	0	0	0	53.7578	0	0	0	0	0	0	0	0	0	66.4216	0
4930448C13Rik	0	0	0	0	0	0	0	0	0	0	0	0	0	0	0	0	0	0	0	0	0	0	0
4930448F12Rik	0	0	0	0	0	0	0	0	0	0	0	0	0	0	0	0	0	0	0	0	0	0	0
4930448H16Rik	0	0	0	0	81.0033	0	0	0	0	0	0	53.6961	0	0	0	0	0	0	0	0	0	0	0
4930448I06Rik	0	0	0	0	0	0	0	0	0	0	0	0	0	0	0	0	0	0	0	0	0	0	0
4930448I18Rik	0	0	0	0	0	0	0	0	0	0	0	0	0	0	0	0	0	0	0	0	0	0	0
4930448K20Rik	0	0	0	0	0	0	0	0	0	0	0	0	0	0	0	0	0	0	0	0	0	0	0
4930449E01Rik	0	0	0	0	0	0	0	0	0	0	0	0	0	0	0	0	0	0	0	0	0	0	0
4930449E18Rik	0	0	0	0	0	0	0	0	0	0	0	0	0	0	0	0	0	0	0	0	0	0	0
4930449I24Rik	0	0	0	0	0	0	0	0	0	0	0	0	0	0	0	0	0	0	0	0	0	0	0
4930451G09Rik	0	0	0	0	0	0	0	0	0	45.5473	61.6666	53.3617	0	0	0	0	0	0	0	0	0	0	49.7376
4930451I11Rik	0	0	0	0	0	0	0	0	0	0	0	0	0	0	0	0	0	0	0	0	0	0	0
4930452A19Rik	0	0	0	0	0	0	0	0	0	0	0	0	0	0	0	0	0	0	0	0	0	0	0
4930452B06Rik	0	0	39.0969	0	0	0	0	0	43.337	0	0	0	0	0	0	0	0	0	0	94.1271	0	0	0
4930452G13Rik	0	0	0	0	0	0	0	0	0	0	0	0	0	0	0	0	0	0	0	0	0	0	0
4930452N14Rik	0	0	0	0	0	0	0	0	0	0	0	0	0	0	0	0	0	0	0	0	0	0	0
4930453H23Rik	0	0	0	0	0	0	0	0	0	0	0	0	0	0	0	0	0	0	0	0	0	0	0
4930453L07Rik	0	0	0	0	0	0	0	0	0	0	0	0	0	0	0	0	0	0	0	0	0	0	0
4930453N24Rik	0	0	116.641	0	160.616	52.2913	111.341	293.696	132.062	91.5223	59.7838	0	52.2246	255.913	172.721	96.0211	73.609	0	102.539	94.2701	69.626	135.349	0
4930455B14Rik	0	0	0	0	0	0	0	0	0	0	0	0	0	0	0	0	0	0	0	0	0	0	0
4930455C13Rik	3275.8	4236.18	2173.97	3767.17	4047.75	2588.54	1992.21	1161.4	1482.14	2201.5	2887.67	2870.83	2507.51	2746.59	2313.52	2255.57	2479.47	2781.8	2041.92	2648.19	3607.16	2595.69	1989.5
4930455D15Rik	0	0	0	0	0	0	0	0	0	0	0	53.6961	0	0	0	0	0	0	0	0	0	0	0
4930455F16Rik	0	0	0	0	0	0	0	0	0	0	0	0	0	0	0	0	0	0	0	0	0	0	49.7376
4930455G09Rik	0	167.737	0	234.883	648.026	53.0619	110.338	166.185	130.692	45.7851	122.945	216.702	101.9	249.446	0	0	72.4866	58.3656	0	189.733	196.981	67.9444	49.7376
4930455H04Rik	0	0	0	0	0	0	0	41.7837	0	0	0	0	0	0	0	49.1345	0	0	52.4282	0	0	0	0
4930455J16Rik	0	0	0	0	0	0	0	0	0	0	0	0	0	0	0	0	0	0	0	0	0	0	0
4930456L15Rik	0	0	0	0	0	0	0	0	0	0	0	0	0	0	0	0	0	0	0	0	0	0	0
4930459C07Rik	0	0	0	0	0	53.0129	0	0	0	0	0	0	0	0	44.8916	0	0	59.3066	0	0	0	0	0
4930459L07Rik	0	0	0	0	0	0	0	0	0	0	0	0	0	0	0	0	0	0	0	0	0	0	0
4930461G14Rik	0	0	0	0	0	0	0	0	0	0	0	0	0	0	0	0	0	0	0	0	0	0	0
4930463O16Rik	158.955	55.9226	38.849	0	79.1521	0	0	0	176.058	46.1644	0	0	0	0	0	0	0	58.6528	106.248	0	65.9969	135.441	49.4395
4930465K10Rik	159.219	56.7918	117.268	78.4763	162.535	104.595	109.037	81.0772	43.4679	91.3747	60.9172	163.91	52.578	83.3244	43.8885	0	72.7662	58.386	0	94.8128	131.447	0	0
4930465M20Rik	0	0	0	0	0	0	0	0	0	0	0	0	0	0	0	0	0	0	0	0	0	0	0
4930467D21Rik	0	0	0	0	0	0	0	0	0	0	0	0	0	0	0	0	0	0	0	0	0	0	0
4930467E23Rik	0	0	0	0	0	0	0	0	0	0	0	0	0	83.1486	0	0	0	0	0	0	0	0	0
4930467J12Rik	0	0	0	0	0	0	0	0	0	0	0	0	0	0	0	0	0	0	0	0	0	0	0
4930467K11Rik	0	0	0	0	0	0	0	0	0	0	0	0	0	0	0	0	0	0	0	0	0	0	0
4930469K13Rik	211.077	222.553	271.442	78.7246	0	0	110.338	82.6178	304.947	137.355	245.889	0	0	415.743	44.8501	100.088	146.039	115.833	0	94.1938	131.321	0	99.4752
4930470G03Rik	8758.78	9143.4	7364.28	9852.94	7862.51	9375.41	6090.17	5989.15	6054.55	5484.28	10856.3	6505.68	6690.18	8854.92	9028.51	8891.81	8084.75	12798.4	9357.03	14412.8	15080.4	14407.9	6683.68
4930470H14Rik	0	0	0	0	0	0	0	0	0	0	0	0	0	0	0	0	0	0	0	0	0	0	0
4930470O06Rik	0	0	0	0	0	0	0	0	0	0	0	0	0	0	0	0	0	0	0	0	0	0	0
4930470P17Rik	0	0	0	0	0	0	0	0	0	0	0	0	0	0	0	0	0	0	0	0	0	0	0
4930471C04Rik	0	0	0	0	0	0	0	0	0	0	0	0	0	0	0	0	0	0	0	0	0	0	0
4930471G03Rik	0	0	0	0	0	0	0	0	0	0	0	53.6961	0	0	0	0	0	0	0	0	0	0	0
4930471G24Rik	0	0	0	0	0	0	0	0	0	0	0	0	0	0	0	0	0	0	0	0	0	0	0
4930471M09Rik	0	0	0	0	0	0	0	0	0	0	0	0	0	0	0	0	0	0	0	0	0	0	0
4930473A02Rik	158.582	445.048	270.941	156.792	79.7971	157.212	278.127	166.837	87.8707	138.035	123.329	108.004	151.743	335.023	269.414	99.1433	72.6971	232.131	53.4626	472.193	130.994	67.3663	99.256
4930473O22Rik	0	0	0	0	0	0	0	0	0	0	0	0	0	0	0	0	0	0	0	0	0	0	0
4930474G06Rik	0	0	0	0	0	0	0	0	0	0	0	0	0	0	0	0	0	0	0	0	0	0	0
4930474H20Rik	0	0	0	0	0	0	0	0	0	0	0	0	0	0	0	0	0	0	0	0	0	0	0
4930474M22Rik	0	0	0	0	0	0	0	0	0	45.7851	122.945	0	51.4264	0	0	0	72.4866	0	0	0	0	67.9444	0
4930474N05Rik	0	0	0	0	0	0	0	0	0	0	0	0	0	0	0	0	0	0	0	0	0	0	0
4930474N09Rik	0	0	0	0	81.0033	0	0	0	0	0	0	0	0	0	0	0	0	0	0	0	0	0	0
4930477N07Rik	0	0	0	0	0	0	0	0	0	0	0	0	0	0	0	0	0	0	0	0	0	0	0
4930478L05Rik	374.509	913.746	231.426	236.953	397.62	102.977	445.695	82.9611	306.314	228.983	59.5868	381.97	154.263	254.52	86.3928	287.726	516.864	353.881	256.371	659.225	275.189	604.697	476.171
4930478P22Rik	0	0	0	0	0	0	0	0	0	0	0	0	0	0	0	0	0	0	0	0	0	0	0
4930479D17Rik	0	0	0	0	162.007	0	0	0	0	0	0	0	0	0	0	0	0	0	0	0	0	0	0
4930480E11Rik	0	0	0	0	0	0	0	0	0	0	0	0	0	0	0	0	0	0	0	0	0	0	0
4930480G23Rik	0	0	0	0	0	0	0	0	0	0	0	0	0	0	0	0	0	0	0	0	0	0	0
4930480K15Rik	0	0	0	0	0	0	0	0	0	0	0	0	0	0	0	0	0	0	0	0	0	0	0
4930480K23Rik	53.8391	0	0	0	0	51.8013	0	0	0	0	0	54.1432	0	0	0	68.2918	0	0	0	0	23.5343	0	0
4930480M12Rik	105.995	0	0	0	0	0	0	0	0	0	0	0	0	0	88.7659	0	0	0	0	0	0	0	0
4930481A15Rik	175.325	321.926	177.918	260.084	270.693	414.595	45.9716	253.407	364.359	503.473	310.558	133.952	211.297	137.558	203.744	128.67	184.186	195.413	138.784	599.353	327.309	212.051	299.115
4930482G09Rik	0	0	0	0	0	0	0	0	0	0	0	0	0	0	0	0	0	0	0	0	0	0	0
4930483J18Rik	0	0	0	0	0	0	0	0	0	0	0	0	0	0	0	0	0	0	0	0	0	0	0
4930483K19Rik	158.505	0	77.5601	78.2648	0	52.4642	110.731	82.7424	43.8701	137.846	60.8939	107.904	0	83.7051	44.8676	0	0	58.4284	0	189.059	65.6934	135.337	98.7153
4930483O08Rik	0	0	0	0	0	0	0	0	0	0	0	0	0	0	0	0	0	0	0	0	0	0	0
4930484H19Rik	0	0	0	0	0	0	0	0	0	0	0	0	0	0	0	0	0	0	0	0	0	0	0
4930486F22Rik	0	0	0	0	0	0	0	0	0	0	0	0	0	0	0	0	0	0	0	0	0	0	0
4930486I03Rik	0	0	0	0	0	0	0	0	0	0	0	0	0	0	0	0	0	0	0	0	0	0	0
4930486L24Rik	0	113.956	0	0	79.4278	52.0593	110.897	41.9919	0	91.7447	0	109.042	51.5061	0	0	48.1864	73.1037	59.1042	51.6682	0	67.8714	0	0
4930487D11Rik	0	0	0	0	0	0	0	0	0	0	0	0	0	83.1486	0	0	0	0	0	0	0	0	0
4930487H11Rik	214.476	116.013	809.236	557.346	875.4	618.567	500.37	457.832	174.893	729.218	536.23	1097.43	1137.48	680.267	342.614	142.338	738.06	296.66	253.048	0	279.286	536.138	94.3307
4930488B22Rik	0	0	0	0	0	0	0	0	87.1278	0	0	0	0	0	0	0	0	0	107.92	0	0	67.7655	0
4930488L21Rik	0	0	0	0	0	0	0	0	0	0	0	0	0	0	0	0	0	0	0	0	0	0	49.7376
4930500F04Rik	0	0	0	0	0	0	0	0	0	0	0	0	0	0	0	0	0	0	0	0	0	0	0
4930500G05Rik	0	0	0	0	0	0	0	0	0	0	0	0	0	0	0	0	0	0	0	0	0	0	0
4930500L23Rik	0	0	0	0	0	0	0	0	0	0	0	0	0	0	0	0	0	0	0	0	0	0	0
4930502A04Rik	0	0	0	0	0	0	0	0	0	0	0	0	0	0	0	0	0	0	0	0	0	0	0
4930502E09Rik	158.079	111.825	77.7864	313.608	81.0033	211.363	0	41.7837	0	91.5701	0	53.6961	204.753	83.1486	44.8501	0	146.039	115.833	0	0	65.6605	0	99.4752
4930502E18Rik	0	0	0	0	0	0	0	0	0	0	0	0	0	0	0	0	0	0	0	0	0	0	0
4930503B20Rik	0	0	0	78.9852	0	52.1925	0	82.8913	0	91.8732	0	53.8739	0	83.4238	0	0	0	0	0	0	0	0	0
4930503E14Rik	0	0	0	0	0	0	0	0	0	0	0	0	0	0	0	0	0	0	0	0	0	0	0
4930503E24Rik	0	0	0	0	0	0	0	0	0	0	0	0	0	0	0	0	0	0	0	0	0	0	0
4930503F20Rik	0	0	0	0	0	0	0	0	0	0	0	0	0	0	0	0	0	0	0	0	0	0	0
4930503H13Rik	0	0	0	0	0	0	0	0	0	0	0	0	0	0	0	0	0	0	0	0	0	0	0
4930503L19Rik	53.2878	114.547	38.5958	0	0	102.312	55.1108	82.2352	43.2018	0	0	109.027	0	84.3372	0	48.0926	0	0	102.425	0	139.89	67.5288	236.508
4930503O07Rik	0	0	0	0	0	0	0	0	0	0	0	0	0	0	0	0	0	0	0	0	0	0	0
4930504C09Rik	0	0	0	0	0	0	0	0	0	0	0	0	0	0	0	0	0	0	0	0	0	0	0
4930504O13Rik	0	0	0	0	0	0	0	0	0	0	0	0	0	0	0	0	0	0	0	0	0	0	0
4930505A04Rik	0	0	0	0	0	0	0	0	0	0	0	0	0	0	0	0	0	0	0	0	0	0	0
4930505G20Rik	0	0	0	0	0	0	0	0	0	0	0	0	0	0	0	0	0	0	0	0	0	0	0
4930505K13Rik	0	0	0	0	0	0	0	0	0	0	0	0	0	0	0	0	0	0	0	0	0	0	0
4930505K14Rik	0	0	0	0	0	0	0	0	0	0	0	0	0	0	0	0	0	0	0	0	0	0	0
4930505N22Rik	156.54	171.323	194.96	235.129	80.9872	53.1601	109.47	0	85.5204	0	126.849	0	52.5093	0	128.097	51.1954	0	168.973	168.664	0	0	69.4848	0
4930506A18Rik	105.995	0	0	0	0	0	0	0	0	0	0	0	0	0	0	0	0	0	0	94.1938	65.6605	0	0
4930506C21Rik	581.146	446.202	660.374	628.507	1053.04	792.392	774.991	290.587	479.203	596.16	245.889	595.452	562.833	332.594	800.761	300.265	801.617	579.167	269.09	851.781	786.883	682.629	696.326
4930507D05Rik	1052.1	1019.67	784.18	784.364	1134.79	424.592	607.777	389.649	259.051	637.198	632.652	945.742	992.538	665.883	390.979	869.67	1022.69	452.49	498.89	866.97	452.407	971.945	1697.79
4930507D10Rik	0	0	0	0	81.0033	0	0	0	0	0	0	0	0	0	0	0	0	0	0	0	66.1581	0	0
4930509E16Rik	0	0	0	0	0	0	0	0	0	0	0	0	0	0	0	0	0	0	0	0	0	0	0
4930509G22Rik	53.0333	0	38.8273	79.3494	0	0	55.8823	82.6968	0	0	0	162.189	0	84.8766	85.1039	94.2575	0	0	201.669	93.3166	70.1331	0	0
4930509J09Rik	0	0	0	0	0	0	0	0	0	0	0	0	0	0	0	0	0	0	0	0	0	0	0
4930509K18Rik	52.9976	0	0	0	0	0	0	0	0	0	0	0	0	0	0	0	0	0	0	0	0	0	0
4930511A02Rik	0	0	0	0	0	0	0	0	0	0	0	0	0	0	0	0	0	0	0	0	0	0	0
4930511A08Rik	0	0	0	0	0	0	0	0	0	0	0	0	0	0	0	0	0	0	0	0	0	0	0
4930511E03Rik	0	0	0	0	0	0	0	0	0	0	0	0	0	0	0	0	0	0	0	0	0	0	0
4930511M06Rik	0	0	0	0	0	0	0	0	0	0	0	53.481	51.6332	0	0	0	0	57.1238	0	0	67.0879	0	0
4930512B01Rik	267.722	114.758	77.5033	158.734	158.604	308.961	0	41.8898	131.485	91.8248	120.307	54.1835	154.463	85.1094	172.657	0	147.046	234.465	0	374.377	273.694	333.814	94.692
4930512J16Rik	0	0	0	0	0	0	0	0	0	0	0	0	0	0	0	0	0	0	0	0	0	0	0
4930512M02Rik	0	55.9123	0	0	0	0	0	0	0	0	0	0	0	0	0	0	0	0	0	0	0	0	0
4930513D17Rik	0	0	0	0	0	0	0	0	0	0	0	0	0	0	0	0	0	0	0	0	0	0	0
4930513N10Rik	475.295	1488.16	547.669	790.89	813.496	265.548	719.47	77.2194	604.683	586.195	945.65	1333.73	682.063	415.742	430.555	508.568	219.552	625.869	552.593	770.781	1189.03	348.201	712.614
4930513O06Rik	0	0	0	0	0	0	0	0	0	0	0	0	0	0	0	0	0	0	0	0	0	0	0
4930515B02Rik	0	0	0	0	0	0	0	0	0	0	0	0	0	0	0	0	0	0	0	0	0	0	0
4930515G01Rik	208.705	727.789	312.585	155.25	241.153	210.254	219.581	0	42.9038	91.2759	250.405	165.771	260.048	83.0064	0	101.907	0	112.575	164.96	95.1826	444.939	206.726	154.039
4930515G16Rik	52.9976	0	38.8932	0	0	0	0	0	0	0	0	0	0	0	0	0	0	0	0	0	0	0	0
4930515L03Rik	0	0	0	0	0	0	0	0	0	0	0	0	51.4264	0	0	0	0	0	0	0	0	0	0
4930515L19Rik	0	0	0	0	0	0	0	0	0	0	0	0	0	0	0	0	0	0	0	0	0	0	0
4930517E11Rik	0	0	0	0	0	0	0	0	0	0	0	0	0	0	0	0	0	0	0	0	0	0	0
4930517M08Rik	0	0	0	0	0	0	0	0	0	0	0	0	0	0	0	0	0	0	0	0	0	0	0
4930518J21Rik	0	0	0	0	0	0	0	0	0	0	0	0	0	0	0	0	0	0	0	0	0	0	0
4930518P08Rik	0	0	0	0	0	0	0	0	0	0	0	0	0	0	0	0	0	0	0	0	0	0	0
4930519D14Rik	0	0	0	0	0	0	0	0	0	0	0	53.6961	0	0	0	0	0	0	0	0	0	0	0
4930519F16Rik	52.9976	0	0	0	0	0	0	0	0	0	0	0	0	0	0	0	0	0	0	0	0	0	0
4930519F24Rik	0	0	0	0	0	0	0	0	0	0	0	0	0	0	0	0	0	0	0	0	0	0	0
4930519G04Rik	106.309	56.5028	194.155	158.72	0	103.967	111.16	83.1383	130.33	229.564	120.479	0	205.623	252.049	87.3714	48.4578	294.339	410.733	0	0	135.511	0	143.007
4930519H02Rik	0	0	0	0	0	0	0	0	0	0	0	0	0	0	0	0	0	0	0	0	0	0	0
4930519K11Rik	0	0	0	0	0	0	0	0	0	0	0	0	0	0	0	0	0	0	0	0	0	0	0
4930519L02Rik	0	0	0	0	0	0	0	0	0	0	0	0	0	0	0	0	0	0	0	0	0	0	0
4930520O04Rik	105.995	111.825	77.7864	313.608	0	422.727	276.72	207.019	130.692	274.71	122.945	53.6961	153.327	0	355.998	100.088	218.526	290.032	215.272	189.733	196.981	477.734	198.95
4930520P13Rik	0	0	0	0	0	0	0	0	0	0	0	0	0	0	0	0	0	0	0	0	0	0	0
4930521E06Rik	0	0	0	80.9951	0	51.5745	0	0	0	0	0	0	0	0	0	47.8471	0	62.0479	0	0	0	0	46.5631
4930521O11Rik	0	0	0	0	0	0	0	0	0	45.7851	0	0	0	0	0	0	0	0	0	0	0	0	0
4930521O17Rik	0	0	0	0	0	0	0	0	0	0	0	0	0	0	0	0	0	0	0	0	0	0	0
4930522H14Rik	0	0	38.8932	0	0	0	0	0	0	0	0	0	0	0	0	0	0	0	0	0	0	0	0
4930522O17Rik	0	0	0	0	0	0	0	0	0	0	0	0	0	0	0	0	0	0	0	0	0	0	0
4930522P08Rik	0	55.9123	0	78.7246	81.0033	0	0	0	0	0	0	0	0	0	44.8501	50.0442	0	58.3656	0	189.733	65.6605	0	0
4930523C07Rik	1002.91	757.514	1163.67	994.548	1676.66	1208.27	537.305	1484.78	1022.58	1255.48	234.444	1422.04	1387.49	1110.43	1052.57	773.196	788.372	1200.07	793.165	735.415	845.202	989.471	552.172
4930523O13Rik	0	0	0	0	0	0	0	0	0	0	0	0	0	0	0	0	0	0	0	0	0	0	0
4930524B15Rik	0	0	0	0	0	0	0	0	43.5639	0	0	0	0	0	0	0	0	0	0	0	0	0	0
4930524B17Rik	0	0	0	0	0	0	0	0	0	0	0	0	0	0	0	0	0	0	0	0	0	0	0
4930524C18Rik	0	0	0	0	0	0	0	0	0	0	0	0	0	0	0	0	0	0	0	0	0	0	0
4930524N10Rik	0	0	0	0	0	0	0	0	0	0	0	0	0	0	0	0	0	0	0	0	0	0	0
4930524O05Rik	0	0	0	0	0	0	0	0	0	0	0	0	0	0	0	0	0	0	0	0	0	0	0
4930524O08Rik	0	0	0	0	0	0	0	0	0	0	0	0	51.4264	0	0	0	0	0	0	0	0	0	0
4930525C09Rik	0	0	0	0	0	0	0	0	0	0	0	0	0	0	0	0	0	0	0	0	0	0	0
4930525D18Rik	0	0	0	0	0	0	0	0	0	0	0	53.6961	0	0	0	0	0	0	0	0	0	0	0
4930525G20Rik	268.531	173.737	155.644	0	0	51.6959	111.888	42.085	87.4402	0	238.192	0	52.3741	0	128.707	47.1013	148.254	178.069	0	93.3076	489.701	66.4482	46.4197
4930526H09Rik	0	0	0	0	0	0	0	0	0	0	0	0	0	0	0	0	0	0	0	0	0	0	0
4930526I15Rik	2712.39	3214.21	1482.13	2232.67	2908.82	2451.61	1683.89	1254.67	2146.65	1912.95	2640.56	2586.91	2553.69	2002.17	1716.74	2568.52	1988.55	2217.56	2531.8	3125.8	3201.33	2200.77	1961.73
4930526L06Rik	0	55.9123	0	0	81.0033	53.0619	0	82.6178	0	0	0	0	0	0	0	50.0442	0	58.3656	0	0	65.6605	0	0
4930527F14Rik	0	0	0	0	0	0	0	0	0	0	0	0	0	0	0	0	0	0	0	0	0	0	0
4930527G23Rik	0	0	0	0	0	0	0	0	0	0	0	0	0	0	0	0	0	0	0	0	0	0	0
4930528A17Rik	426.511	570.552	466.604	478.095	318.51	309.015	447.402	207.623	476.305	462.564	356.155	929.977	939.374	1191.23	470.945	335.344	446.602	713.521	558.654	659.648	1189.77	473.529	373.396
4930528D03Rik	52.9976	0	38.8932	0	0	0	55.1688	41.7837	87.1278	0	0	53.6961	101.9	0	88.7659	100.088	72.4866	0	0	94.1938	0	0	0
4930528G23Rik	0	0	0	0	0	0	0	0	0	0	0	0	0	0	0	0	0	0	0	0	0	0	0
4930528H21Rik	0	0	0	0	0	0	0	0	0	0	0	0	0	0	0	0	0	0	0	0	0	0	0
4930528P14Rik	0	0	0	0	0	0	0	0	0	0	0	0	0	0	0	0	0	0	0	0	0	0	0
4930529C04Rik	0	0	0	0	0	0	0	0	43.5639	0	0	0	0	0	0	0	0	0	0	0	0	0	0
4930529K09Rik	0	0	0	0	0	0	0	0	0	0	0	0	0	0	0	0	0	0	0	0	0	0	0
4930529L06Rik	0	0	0	0	0	0	0	0	0	0	0	0	0	0	0	0	0	0	0	0	0	0	0
4930529N20Rik	0	0	0	0	0	0	0	0	0	0	0	0	0	0	0	0	0	0	0	0	0	0	0
4930532I03Rik	0	0	0	0	0	0	0	0	0	0	0	0	0	0	0	0	0	0	0	0	0	0	0
4930532M18Rik	0	0	0	0	0	0	0	0	0	0	0	0	0	0	0	0	0	0	0	0	0	0	0
4930533B01Rik	0	0	0	0	0	0	55.1688	0	87.1278	0	0	0	0	0	0	0	0	0	0	0	0	67.9444	0
4930533N22Rik	0	0	0	0	0	0	0	0	0	0	0	0	0	0	0	0	0	0	0	0	0	0	0
4930533P14Rik	0	0	0	0	0	0	0	0	0	0	0	0	0	0	0	0	0	0	0	0	0	0	0
4930534H03Rik	0	0	0	0	0	0	0	0	43.5639	0	0	0	0	0	0	0	0	0	0	0	0	0	0
4930539C22Rik	0	0	0	0	0	0	0	0	0	0	0	0	0	0	0	0	0	0	0	0	0	0	0
4930539E08Rik	0	167.914	38.8874	0	0	0	0	0	0	45.5029	61.1772	53.8586	0	0	88.6565	0	145.099	0	54.2692	0	0	0	50.2018
4930539J05Rik	1585.36	1337.51	1203.26	942.115	729.03	739.33	774.991	1119.61	1046.5	963.394	1105.49	1300.21	1278.99	1165.42	845.612	901.69	1822.83	1100.87	698.579	851.781	786.883	1297.31	1094.23
4930539M17Rik	0	0	0	0	0	0	0	0	0	0	0	0	0	0	0	0	0	0	0	0	0	0	0
4930539N22Rik	0	0	0	0	0	0	0	0	0	0	0	0	0	0	0	0	0	0	0	0	0	0	0
4930540M03Rik	0	0	0	0	0	0	0	0	0	0	0	0	0	0	0	0	0	0	0	0	0	0	0
4930542C21Rik	0	0	0	0	0	0	0	0	0	0	0	0	0	0	0	0	0	0	0	0	0	0	0
4930542D17Rik	0	0	38.6747	0	0	0	0	0	0	0	0	53.9995	0	0	0	0	72.6677	0	0	0	0	0	0
4930542M03Rik	0	0	0	0	0	0	0	0	0	0	0	0	0	0	0	0	0	0	0	0	0	0	0
4930543E12Rik	0	0	0	0	0	0	0	0	0	0	0	0	0	0	0	0	0	0	0	0	0	0	0
4930543N07Rik	0	0	0	0	0	0	0	0	0	0	0	0	0	0	0	0	0	0	0	0	0	0	0
4930544D05Rik	0	0	0	0	0	0	0	0	0	0	0	0	0	83.1486	0	51.1465	0	0	0	92.1638	0	0	0
4930544G11Rik	0	0	0	0	0	0	0	0	0	0	0	0	0	0	0	0	0	0	0	0	0	0	0
4930544M13Rik	0	0	0	0	0	0	0	0	0	0	0	0	0	0	0	0	0	58.3656	0	0	0	0	0
4930545E07Rik	0	0	0	0	0	0	0	0	0	0	0	0	0	0	0	0	0	0	0	0	0	0	0
4930545H06Rik	0	0	0	0	0	0	0	0	0	0	0	0	0	0	0	0	0	0	0	0	0	0	0
4930545L23Rik	0	114.857	116.86	317.952	78.8359	205.307	112.044	83.1289	43.6173	46.2147	58.9435	54.2631	52.1584	170.973	85.5759	236.983	0	60.0247	152.119	0	211.023	0	93.5733
4930546C10Rik	0	0	0	0	0	0	0	0	0	0	0	0	0	0	0	0	0	0	0	0	0	0	0
4930546K05Rik	53.5991	0	0	79.1392	79.6552	0	0	41.965	0	0	0	108.977	51.5322	0	44.3196	48.5667	0	0	0	0	0	0	0
4930547E08Rik	0	0	38.8932	0	0	0	0	0	0	0	122.945	0	0	0	0	0	0	0	0	0	0	0	0
4930547E14Rik	0	0	0	0	0	0	0	0	0	0	0	0	0	0	0	0	0	0	0	0	0	0	0
4930548G14Rik	0	0	0	0	0	0	0	0	0	0	0	0	0	0	0	0	0	0	0	0	0	0	0
4930548H24Rik	0	0	0	0	0	0	0	0	0	0	0	0	0	0	0	0	0	58.3656	0	0	0	0	0
4930548J01Rik	0	0	0	0	0	0	0	0	0	0	0	0	0	0	0	0	0	0	0	0	0	0	0
4930548K13Rik	0	0	0	0	0	0	0	0	0	0	0	0	0	0	0	0	0	0	0	0	0	0	0
4930549C15Rik	53.4585	57.0664	0	158.42	238.547	51.9086	0	124.7	87.3172	91.4391	59.5553	108.971	256.962	169.109	0	96.1832	221.045	59.3598	51.4304	0	0	0	0
4930549G23Rik	211.077	278.465	77.7864	78.7246	0	0	110.338	207.019	130.692	0	183.909	53.6961	153.327	83.1486	133.616	50.0442	218.526	174.199	269.09	94.1938	65.6605	136.95	99.4752
4930550C14Rik	0	0	0	0	0	0	0	0	0	0	0	0	0	0	0	0	0	0	0	0	0	0	0
4930550C17Rik	0	0	0	0	0	0	0	0	0	0	0	0	0	0	0	0	0	0	0	0	0	0	0
4930550L24Rik	0	0	0	0	0	0	0	0	0	0	0	0	0	0	0	0	0	0	0	0	0	0	0
4930552N02Rik	0	0	0	0	0	0	0	0	0	0	0	0	0	0	0	0	0	0	0	0	0	0	0
4930552P12Rik	739.847	1107.22	348.253	626.18	966.154	211.696	332.609	542.592	745.911	367.575	308.797	646.538	808.447	415.755	180.33	551.444	218.361	578.831	216.008	568.257	194.815	679.948	649.673
4930553C11Rik	0	0	0	0	0	0	0	0	0	0	0	0	0	0	0	0	0	0	0	0	0	0	0
4930553E22Rik	0	0	0	0	0	0	0	0	0	0	0	0	0	0	0	0	0	0	0	0	0	0	0
4930553J12Rik	0	0	0	0	0	0	0	0	0	0	0	0	0	0	0	0	0	0	0	0	0	0	0
4930553P18Rik	0	0	0	0	0	0	0	0	0	0	0	0	0	0	0	0	0	0	0	0	0	0	0
4930554C24Rik	0	0	0	0	0	0	0	0	0	0	0	0	0	0	0	0	0	0	0	0	0	0	0
4930554G24Rik	0	0	0	0	0	0	0	0	0	0	0	0	0	0	0	0	0	0	0	189.733	0	0	0
4930554H23Rik	0	0	0	0	0	0	0	0	0	0	0	0	0	0	0	0	0	0	0	0	0	0	0
4930554I06Rik	0	0	0	0	0	0	55.1688	0	0	45.7851	0	0	0	0	0	0	0	0	0	0	0	0	0
4930555B11Rik	0	0	0	0	0	0	0	0	0	0	0	0	0	0	0	0	0	0	0	0	0	0	0
4930555B12Rik	0	0	0	0	0	0	0	0	0	0	0	0	0	0	0	0	0	0	0	0	0	0	0
4930555G01Rik	0	0	0	0	0	0	0	0	0	0	0	0	0	0	0	0	72.4866	0	0	0	0	0	0
4930555G21Rik	0	0	0	0	0	0	0	0	0	0	0	0	0	0	0	0	0	0	0	0	0	0	0
4930555K05Rik	0	0	0	0	0	0	0	0	0	0	0	0	0	0	0	0	0	0	0	0	0	0	0
4930555K19Rik	0	0	0	0	0	0	0	0	0	0	0	0	0	0	0	0	0	0	0	0	0	0	0
4930556C24Rik	0	0	0	0	0	0	0	0	0	0	0	0	0	0	0	0	0	0	0	0	0	0	0
4930556G01Rik	0	0	0	0	0	0	0	0	0	0	0	0	0	0	0	0	0	0	0	0	0	0	0
4930556J02Rik	0	0	0	0	0	53.0619	0	0	43.5639	0	0	0	0	0	0	0	0	0	0	0	0	0	0
4930556L07Rik	0	0	0	0	0	0	0	0	0	0	0	0	0	0	0	0	0	0	0	0	0	0	0
4930556M19Rik	0	79.5901	23.5249	0	0	0	0	0	0	0	85.1338	0	0	119.162	26.0284	49.7433	0	60.2944	112.27	0	0	68.448	0
4930556N09Rik	0	0	0	0	0	0	0	0	0	0	0	0	0	0	0	0	0	0	0	0	0	0	0
4930556N13Rik	0	0	38.8932	0	0	0	55.1688	82.6178	0	45.7851	0	162.047	51.4264	0	88.7659	50.0442	0	0	53.818	0	65.6605	272.839	149.213
4930557F10Rik	0	0	0	0	0	0	0	0	0	0	0	0	0	0	0	0	0	0	0	0	0	0	0
4930557J02Rik	0	56.8916	76.8245	78.7271	0	0	0	0	43.3487	0	0	0	0	0	0	0	0	0	0	0	67.2144	0	0
4930557K07Rik	264.074	167.737	155.573	78.7246	243.01	211.363	166.382	82.6178	130.692	183.14	491.778	325.053	256.18	415.743	0	150.133	146.039	174.199	161.454	378.121	196.981	0	0
4930558C23Rik	0	0	38.8932	0	0	0	55.1688	0	0	0	0	0	0	0	0	0	0	0	53.818	0	0	0	0
4930558F17Rik	0	0	0	0	0	0	0	0	0	0	0	0	0	0	0	0	0	0	0	0	0	0	0
4930558G05Rik	0	0	0	0	0	0	0	0	0	0	0	0	0	0	0	0	0	0	0	0	0	0	0
4930558J18Rik	0	0	0	0	0	0	0	0	0	0	0	0	0	0	0	0	0	0	0	0	0	0	0
4930558K02Rik	0	0	0	0	0	0	0	0	0	0	0	0	0	0	0	0	0	0	0	0	0	0	0
4930559C10Rik	0	0	0	0	0	0	0	0	0	0	0	0	0	0	0	0	0	0	0	0	0	0	0
4930562C15Rik	105.575	1158.34	194.068	156.906	326.166	106.271	54.9747	375.207	130.891	45.6706	248.388	215.317	151.856	247.233	316.756	304.262	145.187	230.429	54.6572	284.202	257.172	205.429	353.575
4930562F07Rik	5600.38	4402.82	3920.92	7378.18	8500.51	4649.11	4760.28	4769.04	4838.5	4952.42	4239.05	6066.7	6806.38	6407.81	4583.12	4613.73	7588.98	5567.7	3614.1	6246.97	6235.05	6425.49	3086.01
4930563E18Rik	0	0	0	0	0	0	0	0	0	0	0	0	0	0	0	0	0	0	0	0	0	0	0
4930563E22Rik	319.859	227.468	351.333	237.07	158.616	154.228	391.084	165.521	173.549	417.713	417.195	711.611	209.328	340.078	128.653	144.293	445.886	118.288	102.759	0	138.673	136.129	94.4107
4930563F08Rik	0	0	0	0	0	0	0	0	0	0	0	0	0	0	0	0	0	0	0	0	0	0	0
4930563H07Rik	0	0	0	0	0	0	0	0	0	0	0	0	0	0	0	0	0	0	0	0	0	0	0
4930563J15Rik	0	0	34.0311	82.5325	0	90.5923	57.8373	43.8048	45.6711	0	0	56.2934	0	87.1704	0	0	78.3267	0	0	0	120.375	0	0
4930563M20Rik	0	0	0	0	0	0	0	0	0	0	0	0	0	0	0	0	0	0	0	0	0	0	0
4930563M21Rik	0	111.825	0	0	162.007	0	0	0	0	0	0	0	0	83.1486	0	0	0	0	0	0	65.6605	67.9444	49.7376
4930564C03Rik	0	55.9123	0	0	0	0	0	0	0	0	0	0	0	0	0	49.0813	0	0	0	0	0	0	0
4930564D02Rik	0	0	0	0	0	0	0	0	0	0	0	0	0	0	0	0	0	0	0	0	0	0	0
4930565D16Rik	0	0	0	0	0	0	0	0	0	0	0	0	0	0	0	0	0	0	0	0	0	0	0
4930565N06Rik	2644.37	2539.15	2757.96	3450.75	1251.65	1369.71	1479.29	968.916	1733.65	2501.08	3596	1318.52	1729.53	4425.28	1615.64	1259.14	3288.66	5225.4	1352.9	3168.36	4089.98	3697.13	1591.23
4930567H12Rik	0	0	0	0	0	0	0	0	0	0	0	0	0	0	0	0	0	0	0	0	0	0	0
4930567H17Rik	0	0	0	0	0	0	0	0	0	0	0	0	0	0	0	0	0	0	0	0	0	0	0
4930567J20Rik	0	0	0	0	0	0	0	0	0	0	0	0	0	0	0	0	0	0	0	0	0	0	0
4930567K12Rik	0	0	0	0	0	0	0	0	0	0	0	0	0	0	0	0	0	0	0	0	0	0	0
4930567K20Rik	0	0	0	0	0	0	0	0	0	0	0	0	0	0	0	0	0	0	0	0	0	0	0
4930568D16Rik	0	0	0	0	0	0	0	0	0	0	0	0	0	0	0	0	0	0	0	0	0	0	49.7376
4930568E12Rik	0	0	0	0	0	0	0	0	0	0	0	0	0	0	0	0	0	0	0	0	0	0	0
4930568G15Rik	0	0	0	0	0	0	0	0	0	0	0	0	0	0	0	0	0	0	0	0	0	0	0
4930570G19Rik	0	0	0	0	81.0033	0	0	0	0	0	0	53.6961	0	0	0	0	0	0	0	0	0	0	0
4930571K23Rik	0	0	0	0	0	0	0	0	0	0	0	0	0	0	0	0	0	0	0	0	0	0	0
4930571O06Rik	0	0	0	0	0	0	0	0	0	0	0	0	0	0	0	0	0	0	0	0	0	0	0
4930572K03Rik	0	0	0	0	0	0	0	0	0	0	0	0	0	0	0	0	0	0	0	0	0	0	0
4930572O03Rik	0	0	0	0	0	0	0	0	0	0	0	0	0	0	0	0	0	0	0	0	0	0	0
4930572O13Rik	0	0	0	0	0	0	0	0	0	0	0	0	0	0	0	0	0	0	0	0	0	0	0
4930573H18Rik	0	0	0	0	0	0	0	0	0	0	0	0	0	0	0	0	0	0	0	0	65.6605	0	0
4930573O16Rik	0	0	0	0	0	0	0	0	0	0	0	0	0	0	0	0	0	0	0	0	0	0	0
4930577N17Rik	1431.26	1939.87	969.5	1008.83	1350.12	744.174	584.523	461.351	1133.49	610.21	1391.45	1020.96	1566.81	1173.7	472.114	1336.05	1705.31	787.726	672.148	1257.24	1975.21	1325.21	1125.71
4930578C19Rik	0	0	0	0	0	0	0	0	0	0	0	0	0	0	0	0	0	0	0	190.301	0	67.7417	0
4930578E11Rik	0	0	0	0	0	0	0	0	0	0	0	0	0	0	0	0	0	0	0	0	0	0	0
4930578G10Rik	0	0	38.8932	0	0	53.0619	0	41.7837	43.5639	0	60.9643	0	0	0	44.8501	0	72.4866	0	53.818	0	0	0	92.7797
4930578I06Rik	105.995	0	0	0	0	0	0	0	43.5639	0	0	53.6961	0	0	0	0	0	0	0	0	0	0	0
4930578L24Rik	0	54.5077	0	0	0	0	0	0	0	49.436	57.9169	0	0	0	0	0	74.3676	0	52.4882	0	0	0	0
4930578M01Rik	0	0	0	0	0	0	0	0	0	0	0	0	0	0	0	0	0	0	0	0	0	0	0
4930578N18Rik	0	0	0	0	0	0	0	0	0	0	0	0	0	0	0	0	0	0	0	0	0	0	0
4930579D09Rik	0	0	0	0	0	0	0	0	0	0	0	0	0	0	0	0	0	0	0	0	0	0	0
4930579F01Rik	0	0	0	0	0	0	0	0	0	0	0	108.351	0	0	0	0	0	0	0	0	0	0	0
4930579G18Rik	1698.59	3070.46	1703.69	940.132	957.552	995.064	1224.6	1081.33	1800.88	1471.54	1536.54	1297.97	1776.24	2098.49	1206.15	1582.1	1829.17	1862.64	1433.26	1513.82	3290.39	879.166	1087.4
4930579G24Rik	0	167.613	0	0	0	0	0	82.6789	0	0	0	0	0	0	0	0	0	58.7179	0	0	0	0	0
4930579H20Rik	0	0	0	0	0	0	0	0	0	0	0	0	0	0	0	0	0	0	0	0	0	0	0
4930579J19Rik	158.079	0	0	157.449	162.007	158.301	55.1688	248.803	43.5639	45.7851	183.909	108.351	153.327	415.743	88.7659	200.177	72.4866	0	107.636	378.121	131.321	67.9444	0
4930579K19Rik	0	0	0	0	0	0	0	0	0	0	0	0	0	0	0	0	0	0	0	0	0	0	0
4930579P08Rik	0	0	0	0	0	0	0	0	0	0	0	0	0	0	0	0	0	0	0	0	0	0	0
4930581F22Rik	582.808	168.403	502.999	157.612	323.169	53.0097	719.756	374.664	524.352	593.75	368.434	432.985	152.582	83.2495	133.915	448.189	436.964	348.666	160.251	662.321	197.447	340.563	396.446
4930583I09Rik	52.9976	0	0	0	0	0	0	0	0	0	0	0	0	0	0	0	0	0	0	0	0	0	0
4930583K01Rik	0	0	0	0	0	0	0	0	0	0	60.9643	0	0	0	0	0	0	0	0	0	0	0	0
4930583P06Rik	0	0	0	0	0	0	0	0	0	0	0	0	0	0	0	0	0	0	0	0	0	0	0
4930584F24Rik	0	0	0	0	0	0	0	0	0	0	0	0	0	0	0	0	0	0	0	0	0	0	0
4930586N03Rik	0	0	0	0	0	0	0	0	0	0	0	0	0	0	0	0	0	0	0	0	0	0	0
4930587E11Rik	0	0	0	0	0	0	0	0	0	0	0	0	0	0	0	0	0	0	0	0	0	0	0
4930589L23Rik	0	56.7697	76.6373	0	0	0	0	0	0	45.3139	0	0	0	83.9847	0	48.0631	0	0	0	0	0	0	0
4930590A17Rik	0	0	0	0	0	0	0	0	0	0	0	0	0	0	0	0	0	0	0	0	0	0	0
4930590J08Rik	0	0	0	0	0	0	0	0	0	0	0	0	0	0	0	50.0442	0	0	0	0	0	0	0
4930590L20Rik	0	0	0	0	0	0	0	0	0	0	0	0	0	0	0	0	0	0	53.818	0	65.6605	0	0
4930591A17Rik	0	0	0	0	0	0	0	0	0	0	0	0	0	0	0	0	0	0	0	0	0	0	0
4930591E09Rik	0	0	0	0	0	0	0	0	0	0	0	0	0	0	0	0	0	0	0	0	0	0	0
4930592A05Rik	54.0003	630.864	271.119	236.621	710.742	154.29	335.898	166.312	176.154	137.881	181.124	218.864	0	0	86.5812	239.294	441.739	353.099	256.217	377.287	683.898	401.68	240.465
4930592C13Rik	0	0	0	0	0	0	0	0	0	0	0	0	0	0	0	0	0	0	0	0	0	0	0
4930592I03Rik	532.778	114.305	193.838	475.899	239.842	310.453	278.503	207.839	261.355	91.788	119.913	163.22	154.893	507.869	129.952	386.192	0	354.375	51.3917	660.003	481.795	269.693	237.231
4930593A02Rik	0	0	0	0	0	0	0	0	0	0	0	0	0	0	0	0	0	0	0	0	0	0	0
4930593C16Rik	0	0	0	0	0	0	0	0	0	0	0	0	0	0	0	0	0	0	0	0	0	0	0
4930594C11Rik	53.5933	57.426	117.031	0	0	102.199	112.094	42.1769	100.743	92.4926	118.274	54.4328	52.2657	0	43.1581	0	73.6369	59.8208	0	93.1916	0	134.021	138.81
4930594M22Rik	53.7648	0	78.142	79.7089	79.9789	52.2044	111.873	81.8175	87.426	92.0001	0	0	208.479	0	215.258	96.4844	147.976	117.224	103.278	377.809	205.784	0	0
4930594O21Rik	0	0	0	0	0	0	0	0	0	0	0	0	0	0	0	0	0	0	0	0	0	0	0
4930595D18Rik	0	0	0	0	0	0	55.1688	41.7837	43.5639	0	60.9643	53.6961	0	166.297	0	50.0442	0	0	53.818	0	0	0	149.213
4930595M18Rik	0	0	0	0	0	0	0	0	0	0	0	0	0	0	0	0	0	0	0	0	0	0	0
4930596D02Rik	0	0	0	0	0	0	0	0	0	0	0	0	0	0	0	0	0	0	0	0	0	0	0
4930596I21Rik	0	0	0	0	0	0	0	0	0	0	0	0	0	0	0	0	0	0	0	0	0	0	0
4930597A21Rik	0	0	0	0	0	0	0	0	0	0	0	0	51.4264	0	0	0	0	0	0	0	0	0	0
4930597G03Rik	0	0	0	0	0	0	0	0	0	0	0	0	0	0	0	0	0	0	0	0	0	0	0
4930598F16Rik	0	0	0	0	0	0	0	0	0	0	0	0	0	0	0	0	0	0	0	0	0	0	0
4930599N23Rik	2210.04	1124.99	2044.39	1166.12	726.676	316.013	1655.02	751.835	2074.71	1614.91	1941.24	1336.48	1618.5	2596.38	1608.56	1633.09	1822.36	1418.17	820.797	1817.99	766.724	1517.97	1847.75
4931402G19Rik	375.259	917.021	38.6913	158.911	0	154.715	110.98	207.714	350.369	137.128	179.707	54.2017	308.8	0	86.182	286.887	147.592	59.4182	102.227	188.807	894.416	335.634	142.876
4931403E22Rik	158.079	278.465	155.573	157.449	162.007	0	221.551	82.6178	304.947	45.7851	429.798	53.6961	306.654	166.297	311.148	50.0442	0	290.032	376.726	0	458.581	272.839	348.163
4931403G20Rik	106.945	113.512	77.5965	78.964	78.9675	0	223.37	0	175.255	0	120.71	53.9246	102.126	84.8207	130.846	48.551	0	118.46	52.0601	94.5036	137.235	303.515	0
4931406B18Rik	0	55.9287	0	0	0	0	0	0	0	45.8584	0	0	51.0044	167.356	0	0	0	0	0	0	0	0	49.1642
4931406C07Rik	265.109	226.502	193.83	234.977	317.305	309.317	179.295	409.204	173.559	91.5197	301.073	0	102.722	84.335	129.181	118.908	289.925	229.636	204.024	186.259	266.238	332.377	379.57
4931406H21Rik	0	0	0	0	0	0	0	0	0	45.4691	61.1721	53.387	0	0	45.2689	0	0	0	0	0	0	67.9444	0
4931406P16Rik	583.643	566.748	878.511	913.438	722.811	894.698	1030.52	1592.92	831.725	1326.8	702.928	1312.43	1145	1030.43	1192.24	866.485	977.69	1204.98	1102.35	883.017	531.31	1244.74	537.497
4931408C20Rik	0	0	0	0	0	0	0	0	0	0	0	0	0	0	0	0	0	0	0	0	0	0	0
4931408D14Rik	587.749	225.762	467.961	713.67	404.841	528.794	168.191	952.042	88.1301	554.875	306.667	1648.17	154.011	1182.57	446.55	395.674	1324.16	1290.8	422.96	947.523	334.749	136.416	342.631
4931409K22Rik	0	0	0	0	0	0	54.9292	41.966	0	0	0	0	0	0	0	0	0	0	0	0	0	59.9762	0
4931414P19Rik	53.0784	0	78.3334	0	0	0	54.3263	41.5243	43.4833	45.6889	62.0122	0	0	0	0	0	0	0	55.397	0	0	0	51.3671
4931417E11Rik	0	0	0	0	0	0	0	0	0	0	0	0	0	0	0	0	0	0	0	0	0	0	0
4931419H13Rik	0	0	0	0	0	0	0	0	0	0	0	0	0	0	0	0	0	0	0	0	0	0	0
4931420L22Rik	0	0	0	0	0	0	0	0	0	0	0	0	0	0	0	0	0	0	0	0	0	0	0
4931422A03Rik	575.012	897.829	474.739	464.683	649.27	636.145	605.015	466.695	257.392	786.129	1010.51	675.968	578.317	334.045	778	466.247	435.717	392.513	388.917	961.693	1067.36	693.831	417.883
4931423N10Rik	0	0	0	0	0	0	0	0	43.5639	0	0	0	0	0	0	0	0	0	0	0	0	0	0
4931428F04Rik	314.865	330.035	194.016	1099.1	1741.61	430.075	54.307	499.281	433.491	319.241	435.054	594.667	509.94	81.7443	315.719	514.464	577.196	401.416	440.636	94.2611	444.872	621.219	306.157
4931428L18Rik	0	0	0	0	0	0	0	0	43.4505	0	0	53.8362	0	0	0	0	0	0	0	0	0	0	0
4931429L15Rik	52.8354	110.704	0	78.2469	80.641	0	0	41.9595	87.4442	0	0	0	0	0	45.568	0	0	0	0	0	0	0	100.378
4931429P17Rik	0	0	0	0	0	0	0	0	0	0	0	0	0	0	0	0	0	0	0	0	0	0	0
4931430N09Rik	0	55.5371	0	0	0	156.516	0	82.9478	86.7803	46.3518	0	0	51.7245	0	0	49.6205	0	0	0	0	0	0	0
4931431B13Rik	52.9976	0	0	0	81.0033	0	0	0	0	0	0	0	0	0	0	0	0	0	0	0	65.6605	0	0
4931431C16Rik	795.905	955.885	852.038	866.036	565.428	682.594	606.794	331.817	742.584	824.093	670.98	271.694	872.783	920.935	792.51	791.566	659.014	1049.03	1058.25	661.178	1393.64	544.66	638.25
4931440F15Rik	0	0	0	0	0	0	55.1688	0	0	0	0	0	0	0	0	0	0	0	0	0	0	0	51.1566
4931440J10Rik	0	0	0	0	0	0	0	0	0	0	0	0	0	0	0	0	0	0	0	0	0	0	0
4931440P22Rik	3348.57	1580.88	5250.29	4880.52	4941.28	2771.9	4562.76	1694.85	3881.52	7084.34	4497.35	4127.83	6059.58	5508.98	2573.36	3847.82	5468.13	3523.48	4047.11	3883.29	2281.88	3439.1	4169.48
4932411N23Rik	0	0	0	0	0	0	0	0	0	0	0	0	0	0	0	0	0	0	0	0	0	0	0
4932412D23Rik	0	0	0	0	0	0	0	0	0	0	0	0	0	0	0	0	0	0	0	0	0	0	0
4932413F04Rik	53.9612	0	0	0	0	51.7467	0	0	43.9283	0	59.332	0	104.573	0	0	0	0	0	0	0	0	0	0
4932414J04Rik	0	0	0	0	0	0	0	0	0	0	0	0	0	0	0	0	0	0	0	0	0	0	0
4932414N04Rik	0	0	0	0	0	0	0	0	0	0	0	0	0	0	0	0	0	0	0	0	0	0	0
4932415M13Rik	0	0	0	0	0	0	0	0	0	0	0	0	0	0	0	0	0	0	0	0	0	0	0
4932429P05Rik	0	0	0	0	0	0	0	0	0	0	0	0	0	0	0	0	0	0	0	0	0	0	0
4932435O22Rik	0	0	0	0	0	0	0	0	0	0	0	0	0	0	0	0	0	0	0	0	0	0	0
4932438A13Rik	2122.7	3117.69	2073.2	1759.6	1183.85	970.566	957.179	1892.89	3273.1	2329.39	1526.56	1429.87	3123.06	1181.74	1627.79	1604.43	959.527	1071.03	860.944	1396.15	1473.29	1007.41	1724.48
4932438H23Rik	101.768	0	118.048	150.646	484.045	0	170.11	211.119	44.4673	87.1455	122.383	110.807	52.4597	258.247	44.4981	244.116	748.713	60.2325	365.885	287.099	0	546.322	145.634
4932441J04Rik	0	0	0	0	0	0	0	0	0	0	0	0	0	0	0	0	0	0	0	0	0	0	0
4932702P03Rik	52.9976	55.9123	116.68	234.883	162.007	53.0619	0	41.7837	130.692	45.7851	306.853	108.351	51.4264	0	44.8501	150.133	218.526	174.199	107.636	94.1938	131.321	204.895	99.4752
4933400A11Rik	0	0	0	0	0	0	0	0	0	0	0	0	0	0	0	0	0	0	0	0	0	0	0
4933400B14Rik	0	0	0	0	0	0	0	0	0	0	0	0	0	0	0	0	0	0	0	0	0	0	0
4933400C23Rik	0	0	0	0	0	0	0	0	0	0	0	0	0	0	0	0	0	0	0	0	0	0	0
4933400F21Rik	53.3913	56.9679	0	317.183	238.398	155.062	111.519	292.481	174.033	184.316	59.295	54.0165	102.813	423.981	43.6733	47.7991	73.5318	177.424	51.0783	93.5443	68.9679	268.686	0
4933400L20Rik	0	0	0	0	0	0	0	0	0	0	0	0	0	0	0	0	0	0	0	0	0	0	0
4933401B06Rik	0	0	0	0	0	0	0	0	0	0	0	0	0	0	0	0	0	0	0	0	0	0	0
4933401D09Rik	0	0	0	79.2579	0	0	0	0	0	45.477	0	0	0	0	0	0	0	0	0	0	0	0	0
4933401H06Rik	0	0	0	0	0	0	0	41.7837	0	0	60.9643	0	0	0	0	0	0	0	0	0	65.6605	0	0
4933402C06Rik	0	0	0	0	0	0	0	0	0	0	0	0	0	0	0	0	0	0	0	0	0	0	0
4933402D24Rik	53.5719	0	38.7396	0	0	102.77	0	82.7567	87.6729	91.9263	59.8532	0	51.5834	84.8678	0	48.0466	73.2203	0	0	93.6604	68.0968	66.6838	0
4933402E13Rik	0	0	0	0	0	0	0	0	0	0	0	0	0	0	0	0	0	0	0	0	0	0	0
4933402J07Rik	0	0	0	0	0	0	0	0	0	0	0	0	0	0	0	0	0	0	0	0	0	0	0
4933402J10Rik	0	0	0	0	0	0	0	0	0	0	0	0	0	0	0	0	0	0	0	0	0	0	0
4933402J15Rik	0	0	0	0	0	0	0	0	0	0	0	0	0	0	0	0	0	0	0	0	0	0	0
4933402N03Rik	0	0	0	0	0	0	0	0	0	0	0	0	0	0	0	0	0	0	0	0	0	0	0
4933402N22Rik	0	0	0	0	0	0	0	0	0	0	0	0	0	0	0	0	0	0	0	0	0	0	0
4933403O08Rik	0	0	0	0	0	0	0	0	0	0	0	0	0	0	0	0	0	0	0	0	0	0	0
4933404G15Rik	0	0	0	0	0	0	0	0	0	0	0	0	0	0	0	0	0	0	0	0	0	0	0
4933404K08Rik	0	0	0	0	0	0	0	0	0	0	0	0	0	0	0	0	0	0	0	0	0	0	0
4933404K13Rik	0	55.9123	0	0	0	0	0	0	0	0	0	0	0	0	0	0	0	0	0	0	0	0	0
4933404O12Rik	0	0	0	0	0	0	0	0	0	0	60.7913	0	0	0	44.9778	0	0	0	0	0	0	0	0
4933405D12Rik	0	0	0	0	0	0	0	0	0	0	0	0	0	0	0	0	0	0	0	0	0	0	0
4933405E24Rik	0	0	0	0	0	0	0	41.7013	0	0	0	53.8023	0	0	0	0	0	0	0	0	0	0	0
4933405L10Rik	52.4027	165.379	116.632	0	167.807	107.422	0	81.5298	0	45.149	124.775	108.249	154.696	80.7415	45.0319	157.222	0	0	56.0822	0	62.5079	69.4895	0
4933405O20Rik	0	0	0	0	0	0	0	0	0	0	0	0	0	0	0	0	0	0	0	0	0	0	0
4933406C10Rik	0	0	0	0	0	0	0	0	0	0	0	53.6961	0	0	0	0	0	0	0	0	0	0	0
4933406D12Rik	0	0	0	0	0	0	0	0	0	0	0	0	0	0	0	0	0	0	0	0	0	0	0
4933406F09Rik	0	0	0	0	0	0	0	0	0	0	0	0	0	0	0	0	0	0	53.818	0	0	0	0
4933406G16Rik	0	0	0	0	0	0	0	0	0	0	0	0	0	0	0	0	0	0	0	0	0	0	0
4933406I18Rik	0	0	0	0	0	0	0	0	0	45.7851	0	0	0	0	0	0	0	0	0	0	0	67.9444	0
4933406J09Rik	0	0	38.8165	78.5681	0	0	0	0	0	45.967	0	0	0	0	0	0	0	58.3924	0	0	0	0	0
4933406J10Rik	0	0	38.8932	0	81.0033	0	0	41.7837	0	0	122.945	53.6961	51.4264	0	0	0	0	0	0	0	131.321	0	0
4933406K04Rik	0	0	0	0	0	0	0	0	0	0	0	0	0	0	0	0	0	0	0	0	0	0	0
4933406M09Rik	0	0	77.9112	158.133	0	52.2611	0	0	0	46.2116	0	0	0	0	0	0	73.5735	0	52.5616	0	0	0	48.9748
4933407E24Rik	0	0	38.8932	0	0	0	0	0	0	0	0	0	0	0	0	0	0	0	0	0	0	68.9751	0
4933407G14Rik	107.066	0	38.5909	0	0	0	0	41.8294	0	0	118.255	0	52.0826	85.0718	0	47.6717	0	0	0	0	0	67.2263	0
4933407I05Rik	52.9976	0	0	0	0	53.0619	0	82.6178	0	0	60.9643	0	0	0	0	0	0	0	0	0	0	0	0
4933407K13Rik	107.116	0	77.9643	0	0	0	0	0	174.268	45.9264	59.9992	0	0	0	0	0	0	0	0	0	67.1223	0	0
4933407L21Rik	105.995	111.825	0	0	0	105.24	0	82.6178	43.5639	0	0	108.351	101.9	83.1486	88.7659	0	146.039	58.3656	161.454	0	0	136.95	149.213
4933408B17Rik	0	56.5206	79.6059	0	0	51.2911	0	0	0	0	0	0	0	0	0	0	0	0	0	93.7987	0	66.9908	0
4933408J17Rik	318.474	169.87	312.812	393.327	161.113	526.219	167.948	199.749	391.523	412.712	247.945	273.477	155.526	0	520.859	149.859	514.499	173.099	215.793	191.458	528.629	274.372	448.041
4933408N05Rik	0	0	0	0	0	0	0	0	0	0	0	0	0	0	0	0	0	0	0	0	0	0	0
4933409F18Rik	0	0	0	0	0	0	0	0	0	0	0	0	0	0	0	0	0	0	0	0	0	0	0
4933409G03Rik	0	0	0	0	0	0	0	0	0	0	0	0	0	0	0	0	0	0	0	0	0	0	0
4933409K07Rik	57.817	275.152	153.114	189.42	93.3218	57.2705	0	104.142	0	112.213	0	117.761	63.3479	0	129.143	0	82.2607	200.644	67.0772	0	242.452	156.967	0
4933411E08Rik	0	0	0	0	0	103.298	0	0	0	46.3151	0	54.0793	0	0	0	0	0	0	0	0	0	0	0
4933411G06Rik	0	0	0	0	0	0	0	0	0	0	0	0	0	0	0	0	0	0	0	0	0	0	0
4933411K16Rik	0	0	0	77.5101	0	0	0	41.6507	0	0	0	0	0	0	90.4446	0	0	0	0	0	0	0	0
4933412E12Rik	53.4013	56.6768	77.6266	0	80.4357	52.6094	0	83.1069	0	0	0	0	0	0	87.9339	0	73.7828	0	0	0	0	68.1488	88.1123
4933412E24Rik	0	0	0	0	0	0	0	0	0	0	0	0	0	0	0	0	0	0	0	0	0	0	0
4933412O06Rik	53.5443	0	38.6195	0	0	0	0	0	86.9135	137.254	0	0	0	0	0	0	72.6893	0	0	0	0	0	0
4933413J09Rik	2130.69	2948.42	1362.85	1577.25	2306.41	1554.29	890.854	1862.07	1221.69	2030.53	1145.39	2021.28	1709.62	2454.43	433.464	2042.16	2585	2469.23	1611.57	1132.78	1698.8	1492.7	2452.48
4933413L06Rik	0	0	0	0	0	0	0	41.7837	0	0	0	0	0	0	0	48.3971	0	0	0	0	0	0	0
4933415F23Rik	0	0	0	0	0	0	0	0	0	0	0	0	0	0	0	0	0	0	0	0	0	0	0
4933416C03Rik	0	0	0	0	0	0	0	0	0	0	0	0	0	0	0	0	0	0	0	0	0	0	0
4933416E03Rik	0	0	0	0	0	0	0	0	0	0	0	0	0	0	0	0	0	0	0	0	0	0	0
4933416I08Rik	0	0	0	0	0	0	0	0	0	0	0	0	0	0	0	0	0	0	0	0	0	0	0
4933416M06Rik	0	0	0	0	0	0	0	0	0	0	0	0	0	0	0	0	0	0	0	0	0	0	0
4933416M07Rik	21759.6	12011.9	35786.4	25449.8	26723.5	13784.9	39422.9	12929.9	27035.1	67192.3	28097	28844.1	43614.1	53089.2	17271.3	10375.1	29754.5	16627.1	14730	23929.2	12020.5	18014	15365.6
4933416O17Rik	0	0	0	0	0	0	0	0	0	0	0	0	0	0	0	0	0	0	0	0	0	0	0
4933417A18Rik	0	0	0	0	0	0	0	0	0	0	0	0	0	0	0	0	0	0	0	0	0	0	0
4933417D19Rik	317.072	278.465	271.442	234.883	162.007	105.24	221.551	166.185	304.947	91.5701	368.834	162.047	153.327	249.446	222.382	701.513	146.039	290.032	161.454	94.1938	196.981	546.74	348.163
4933417E11Rik	0	0	0	0	0	0	0	0	0	0	0	0	0	0	0	0	0	0	0	0	0	0	0
4933417G07Rik	0	0	0	0	0	0	0	0	0	0	0	0	0	0	0	50.0442	0	0	0	0	0	0	0
4933417O13Rik	0	0	0	78.8185	80.552	0	0	0	0	0	0	53.7841	51.061	167.95	0	0	72.8376	0	0	0	0	67.7199	0
4933421I07Rik	0	0	0	0	0	0	0	0	0	0	0	0	0	0	0	0	0	0	0	0	0	0	0
4933421O10Rik	0	324.577	39.7561	78.1676	0	51.6709	57.4795	80.3943	86.6627	188.04	0	0	102.582	0	0	0	73.8621	0	52.8673	0	67.0598	67.6442	191.661
4933422A05Rik	0	0	0	0	0	0	0	0	0	0	0	0	0	0	0	0	0	0	0	0	0	0	0
4933424G05Rik	107.165	285.234	0	0	0	0	0	0	0	91.2475	120.444	54.1288	51.6297	0	43.8354	0	0	117.438	51.3812	282.03	204.718	0	47.7197
4933424G06Rik	0	0	0	0	0	0	0	0	0	0	0	0	0	0	0	0	0	0	0	0	0	0	0
4933424L21Rik	0	55.9123	0	0	0	0	0	41.7837	130.692	0	0	0	101.9	0	0	0	0	0	0	0	0	67.9444	49.7376
4933425B07Rik	0	0	0	0	0	0	0	0	0	0	0	0	0	0	0	0	0	0	0	0	0	0	0
4933425L06Rik	0	0	0	0	0	51.1556	0	0	0	46.7447	0	0	52.2478	0	0	0	0	0	0	0	0	0	48.5711
4933427D06Rik	0	0	0	0	0	0	0	0	0	0	0	0	0	0	0	0	72.4866	0	0	0	0	0	0
4933427D14Rik	0	112.68	38.9237	79.0918	160.624	157.201	111.037	125.256	131.434	138.151	59.6157	162.616	0	0	176.954	49.2763	71.8755	0	52.9252	0	133.621	67.5963	293.861
4933427E11Rik	0	56.4444	0	0	0	104.247	0	0	0	0	0	0	0	0	0	50.6585	0	0	54.4908	94.7257	64.1168	0	0
4933427E13Rik	0	0	0	0	0	0	0	0	0	0	0	0	0	0	0	0	0	0	0	0	0	0	0
4933427I22Rik	0	0	0	68.583	70.5681	0	0	0	0	0	107.106	81.2131	0	0	0	0	292.078	58.3656	161.454	0	0	136.95	0
4933428C19Rik	0	0	0	0	0	0	0	0	0	0	0	0	0	0	0	0	0	0	0	0	0	0	0
4933428G20Rik	1625.79	993.076	1867.18	1326.49	2379.58	2469.95	1540.57	987.295	955.881	1826.4	1187.38	2543.42	1733.7	1478.28	1581.32	2060.98	1734.79	1430.4	1661.05	2282.26	1331.54	1242.94	614.836
4933428M09Rik	0	0	0	0	0	0	0	0	0	0	0	0	0	0	0	50.0442	0	0	0	0	0	0	0
4933429K18Rik	0	55.9123	0	0	0	0	0	0	0	0	0	0	51.4264	0	0	0	0	0	0	0	0	0	0
4933429O19Rik	0	0	0	0	0	0	0	0	0	0	0	0	0	0	0	0	0	0	0	0	0	0	0
4933430H16Rik	0	0	0	0	0	0	0	0	0	0	0	0	0	0	0	0	0	0	0	0	0	0	0
4933430I17Rik	0	0	0	0	0	0	0	0	0	0	0	0	0	0	0	0	0	0	0	0	0	0	0
4933430M04Rik	0	0	0	0	0	0	0	0	0	0	0	0	0	0	0	0	0	0	0	0	0	0	0
4933430N04Rik	0	0	0	0	0	0	0	0	0	0	0	0	0	0	0	0	0	0	0	0	0	0	0
4933431E20Rik	0	0	0	0	161.202	52.6815	55.3655	82.943	0	0	0	109.164	206.082	0	87.9488	148.107	73.2287	234.617	158.728	190.462	0	136.742	392.889
4933431G14Rik	228.353	211.85	296.1	290.996	0	387.288	274.38	205.018	186.858	56.2805	307.914	0	87.3445	289.044	258.383	490.127	313.036	288.544	348.217	560.854	175.276	799.844	176.552
4933432G23Rik	0	0	0	0	0	0	0	82.6178	0	0	0	0	0	0	0	0	0	0	0	0	0	0	0
4933432I03Rik	53.7976	0	0	0	79.4282	51.8283	0	41.9552	43.8194	0	0	54.2727	102.673	0	0	47.9707	0	118.738	0	0	0	67.0365	0
4933432I09Rik	0	0	0	0	0	53.0619	0	0	0	0	0	0	0	0	0	0	0	0	0	0	0	0	0
4933432K03Rik	0	0	0	0	0	0	0	0	0	0	0	0	0	0	0	0	0	0	0	0	0	0	0
4933433F19Rik	0	0	0	0	0	0	0	0	0	0	0	0	0	0	0	0	0	0	0	0	0	0	0
4933433G08Rik	0	0	0	0	0	0	0	0	0	0	0	0	0	0	0	0	0	0	0	0	0	0	0
4933433G15Rik	0	0	38.974	0	0	52.6836	0	0	0	0	0	53.8595	0	0	44.9418	0	0	0	0	0	0	0	0
4933433G19Rik	0	55.9568	77.8483	157.575	80.5577	0	0	82.6836	0	0	61.0128	0	101.982	0	44.8833	0	0	116.335	52.5817	190.555	131.89	67.604	0
4933433H22Rik	52.5595	165.157	77.391	0	82.2107	0	0	83.2464	43.477	0	124.522	0	50.5604	81.7383	137.666	0	0	58.4289	0	0	64.2626	276.89	0
4933434E20Rik	0	147.462	133.303	203.246	68.227	260.513	47.7983	409.173	226.221	147.076	241.352	87.3257	88.0352	204.005	221.652	230.93	58.2447	47.1077	250.334	74.5907	302.884	107.014	38.0797
4933436E23Rik	0	0	0	0	0	0	0	0	0	0	0	0	0	0	0	0	0	0	0	0	0	0	0
4933436H12Rik	0	0	0	0	0	0	0	0	0	0	0	0	0	0	0	0	0	0	0	0	0	0	0
4933436I01Rik	0	0	0	0	0	0	0	0	0	0	0	0	0	0	0	0	0	0	0	0	0	0	0
4933438B17Rik	0	0	0	0	0	0	0	0	0	0	0	0	0	0	0	0	0	0	0	0	0	0	0
4933438K21Rik	0	0	0	0	0	0	0	0	0	0	0	0	0	0	0	0	0	0	0	0	0	0	0
4933439C10Rik	584.633	109.546	400.154	232.632	802.527	475.606	457.351	343.317	87.2985	466.972	767.546	377.904	418.847	501.353	302.156	207.921	296.467	225.098	112.362	776.725	254.75	624.187	312.421
4933439K11Rik	0	0	0	0	324.013	158.301	221.551	82.6178	0	91.5701	122.945	53.6961	204.753	0	88.7659	50.0442	364.565	115.833	53.818	94.1938	65.6605	204.895	49.7376
4933440J02Rik	0	0	0	0	0	0	0	0	0	0	0	53.6961	0	0	0	0	0	0	0	0	0	0	49.7376
4933440M02Rik	0	0	0	0	0	0	0	0	0	0	0	0	0	0	0	0	0	0	0	0	0	0	0
5031410I06Rik	0	0	0	0	0	0	0	0	0	0	0	0	0	0	0	0	0	0	0	0	0	0	0
5031425E22Rik	4597.6	8123.21	3421.22	2971.06	2917.9	3152.13	3079.42	1806.02	3020.47	3919.63	3754.68	5141.67	4898.91	4096.17	2507.4	3347.64	4907.11	3161.64	2218.15	3623.83	2737.68	3192.32	5274.17
5031425F14Rik	0	0	39.4555	0	0	0	54.3826	0	0	0	0	0	0	0	0	0	0	0	0	0	0	0	0
5031426D15Rik	0	0	0	0	0	0	0	41.7837	0	0	0	0	0	0	0	0	0	0	0	0	0	0	0
5031434C07Rik	159.528	56.7658	0	79.2869	316.929	103.241	0	42.058	87.5495	46.2181	59.8588	0	154.106	169.721	44.0485	48.4264	0	0	51.9225	94.2737	137.086	0	47.9782
5031434O11Rik	0	55.9123	0	0	0	0	0	0	0	0	0	0	0	0	0	0	0	0	0	0	0	0	0
5031439G07Rik	782.609	356.036	680.424	79.4669	405.476	659.4	1316.41	494.14	522.312	509.292	677.137	486.247	311.312	828.848	1219.74	713.933	222.884	392.678	828.817	1154.74	640.043	905.526	888.381
5033403F01Rik	211.928	57.0805	77.3491	79.53	78.6794	101.747	111.27	0	43.1481	0	0	217.455	154.998	84.8692	0	47.4356	74.3433	60.1541	0	189.164	0	269.409	46.4036
5033403H07Rik	0	0	0	0	0	0	0	0	0	0	0	0	0	0	0	0	0	0	0	0	0	0	0
5033404E19Rik	0	0	0	0	0	0	0	0	0	0	0	0	0	0	0	0	0	0	0	0	0	0	0
5033406O09Rik	0	0	0	0	0	0	0	0	0	45.7851	0	0	0	0	0	0	0	0	0	0	0	0	0
5033417F24Rik	645.933	563.819	707.824	1504.99	967.611	1781.42	960.664	842.48	281.233	1031.08	1187.4	930.963	280.857	1108.36	589.447	253.781	526.032	429.109	249.232	87.6089	725.786	208.177	458.013
5033428I22Rik	0	0	38.8932	0	0	0	0	0	0	0	0	0	0	0	0	0	0	0	0	0	0	0	0
5330411J11Rik	0	0	0	0	0	0	0	0	0	0	0	0	0	0	0	0	0	115.833	0	0	0	0	0
5330413P13Rik	0	0	0	0	0	0	0	0	0	0	0	0	0	0	0	0	0	0	0	0	0	0	0
5330416C01Rik	0	89.3871	30.3237	0	0	0	0	0	34.2968	0	0	220.832	0	0	0	0	231.264	0	0	0	0	101.03	72.0831
5330417C22Rik	106.53	56.4395	77.7	394.327	480.085	156.435	55.4784	250.017	392.676	45.9024	60.1652	162.443	51.5279	0	0	97.8719	73.2166	176.549	105.052	0	64.933	0	194.325
5330434G04Rik	0	0	0	0	0	0	0	0	0	0	0	0	0	0	0	0	0	0	0	0	0	0	0
5330439B14Rik	0	115.3	0	158.968	158.804	258.045	55.306	41.9248	131.152	91.0213	119.564	163.595	0	84.7609	0	286.612	147.991	236.883	204.177	93.8787	138.835	66.8221	142.683
5430401F13Rik	0	0	0	0	0	0	0	0	0	0	0	0	0	0	0	0	0	0	0	0	0	0	0
5430402E10Rik	0	0	0	0	0	0	0	0	0	0	0	0	0	0	0	0	0	0	0	0	0	0	0
5430402O13Rik	0	0	0	79.1218	81.3211	0	55.2785	41.0089	0	46.1428	0	0	0	0	0	0	73.1929	0	0	0	0	0	100.381
5430403N17Rik	0	0	0	0	0	0	0	0	0	0	0	0	0	0	0	0	0	0	0	0	0	0	0
5430405H02Rik	3629.32	5627.15	3724.82	3130.38	6072.78	2671.89	5981.89	1122.27	3003.86	3929.82	3727.27	7120.75	5662.09	5508.6	1486.81	2809.61	3616.85	2011.67	1809.17	3690.79	2943.59	2268.49	3554
5430416N02Rik	105.995	55.9123	116.68	0	81.0033	53.0619	110.338	82.6178	87.1278	45.7851	0	53.6961	51.4264	0	44.8501	150.133	0	0	107.636	0	0	67.9444	0
5430419D17Rik	0	0	0	0	0	0	0	0	0	0	0	0	0	0	0	0	0	0	0	0	0	0	0
5430421F17Rik	0	0	0	0	0	0	0	0	0	0	0	0	0	0	0	0	0	0	0	0	0	0	0
5430425K12Rik	53.8698	0	0	80.0611	0	0	0	0	0	0	0	0	0	0	85.8709	46.881	0	59.2495	0	0	69.3384	66.0611	0
5430427M07Rik	0	55.4954	0	0	0	0	0	0	43.8912	0	0	0	0	0	0	46.6312	0	180.344	51.1024	0	70.9912	0	0
5430427O19Rik	252.327	0	161.22	81.2129	0	96.7791	170.626	0	84.4178	197.27	222.461	56.0396	158.779	169.165	0	46.2055	150.956	236.853	151.167	0	0	0	90.5727
5430428K19Rik	0	0	0	0	0	0	0	0	0	0	0	0	51.4264	0	0	0	0	0	0	0	0	0	0
5430431A17Rik	0	446.202	77.7864	234.883	81.0033	53.0619	0	41.7837	87.1278	45.7851	60.9643	108.351	153.327	83.1486	0	200.177	72.4866	174.199	215.272	472.315	262.642	67.9444	198.95
5430434I15Rik	0	0	0	0	0	0	0	0	0	0	0	0	0	0	0	0	0	0	0	0	0	0	0
5430437J10Rik	0	0	0	0	0	0	0	0	0	0	0	0	0	0	0	0	0	0	0	0	0	0	0
5430440P10Rik	0	0	0	0	0	0	0	0	0	0	0	0	0	0	0	0	0	0	0	0	0	0	0
5530400C23Rik	0	0	0	0	0	0	0	0	0	0	0	0	0	0	0	0	0	0	0	0	0	0	0
5530401A14Rik	0	0	0	0	0	0	0	0	0	0	0	0	0	0	0	0	0	0	0	0	0	0	0
5530601H04Rik	0	0	0	0	0	51.9184	0	0	0	48.9288	58.3038	0	0	0	0	0	0	59.3405	0	0	70.3253	65.6326	0
5730403I07Rik	0	0	0	155.921	0	0	0	0	0	46.2337	0	0	0	0	0	0	0	0	0	0	0	0	0
5730405O15Rik	0	0	0	0	0	0	0	0	0	0	0	0	0	0	0	0	0	0	0	0	0	0	0
5730408K05Rik	0	0	38.8932	0	0	0	0	0	0	0	0	0	51.4264	0	0	0	0	0	0	0	0	67.9444	0
5730409E04Rik	52.9381	0	0	0	0	53.1942	0	82.2465	0	0	0	0	51.588	0	0	50.3082	72.2625	0	0	0	0	0	49.9987
5730412P04Rik	0	0	0	0	0	0	0	0	0	0	0	0	0	0	0	0	0	0	0	0	0	0	0
5730416F02Rik	0	0	0	0	0	0	0	0	43.5639	0	0	0	51.4264	0	0	0	72.4866	0	0	0	0	0	0
5730420D15Rik	0	0	38.8109	0	0	0	0	0	0	0	0	53.81	0	0	0	0	0	0	54.0713	0	65.2629	0	0
5730422E09Rik	53.257	391.108	0	0	0	0	0	41.643	0	0	0	53.503	0	0	0	0	0	0	0	0	262.094	0	0
5730435O14Rik	0	0	0	0	0	0	0	0	0	0	0	0	0	0	0	0	0	0	0	0	0	0	0
5730455P16Rik	374.25	286.219	77.8604	79.9166	78.8601	256.21	56.0239	333.112	86.9576	138.697	236.541	382.805	208.178	256.649	85.1586	141.507	447.158	238.426	100.748	282.477	141.493	402.812	139.027
5730460C07Rik	0	0	0	0	0	0	0	0	0	0	0	0	0	0	0	0	0	0	0	0	0	0	0
5730480H06Rik	0	0	0	0	0	0	0	0	0	0	0	0	0	0	0	0	0	58.3656	0	0	0	0	0
5730488B01Rik	949.184	336.909	119.21	859.216	1539.21	53.4965	55.8409	76.0357	560.987	137.059	893.49	497.374	1314.43	581.781	300.825	466.918	293.182	168.719	395.273	96.3992	256.229	69.6864	625.137
5730507C01Rik	54.6929	0	0	0	0	0	57.7708	0	0	0	0	49.6883	0	0	0	0	0	0	0	0	0	0	47.5096
5730522E02Rik	0	0	0	0	0	0	0	0	0	0	0	0	0	0	0	0	0	0	0	0	0	0	0
5830408C22Rik	0	0	0	0	0	0	0	0	0	0	0	0	0	0	0	0	0	0	0	0	0	0	0
5830411N06Rik	0	102.609	0	0	0	0	0	43.4167	0	0	63.9405	0	0	0	0	0	0	0	0	0	65.4902	0	53.0588
5830416I19Rik	0	0	38.6446	0	0	0	0	0	0	0	0	54.0416	0	0	0	0	0	0	0	0	0	0	0
5830417I10Rik	196.315	618.669	491.257	358.599	457.939	199.708	227.908	257.782	381.569	48.7868	347.215	70.0943	390.104	261.082	604.238	114.745	75.086	213.824	57.907	100.757	533.604	269.606	290.627
5830418P13Rik	0	111.501	0	0	80.5665	0	55.4532	0	43.9887	0	0	0	51.0911	0	0	100.205	0	0	0	0	65.2104	0	0
5830428M24Rik	0	55.9123	0	0	0	0	0	0	43.5639	0	0	0	0	83.1486	0	0	0	0	0	0	0	0	0
5830432E09Rik	527.631	112.134	541.767	315.18	164.243	212.563	274.598	207.976	347.104	637.322	735.386	216.943	359.073	495.637	399.855	351.621	217.862	115.967	107.316	567.358	131.475	273.514	297.482
5830444B04Rik	59.2747	144.464	0	347.685	181.956	177.506	122.049	137.523	48.7241	58.6682	0	0	114.723	0	0	0	75.7648	120.503	57.6202	0	201.956	0	53.435
5830454E08Rik	0	55.9123	0	0	0	0	0	0	0	0	0	53.6961	0	0	44.8501	50.0442	0	0	0	0	0	0	49.7376
5830473C10Rik	0	0	0	0	0	0	0	0	0	0	0	0	0	0	0	0	0	0	0	0	0	0	0
5930403L14Rik	106.702	0	0	0	81.4524	106.479	0	156.532	0	91.8772	0	0	157.627	83.5618	0	0	0	227.961	112.425	96.5635	65.0811	69.8672	0
5930412G12Rik	0	0	0	0	0	0	0	0	0	0	0	0	0	0	0	0	0	0	0	0	0	0	0
5930430L01Rik	0	0	41.6996	0	0	0	0	0	0	0	0	0	47.9654	0	0	0	0	0	0	0	0	0	0
5930438M14Rik	0	0	0	0	0	0	0	0	0	0	0	0	0	0	0	0	0	0	0	0	0	0	0
6030407O03Rik	0	0	0	0	0	0	0	0	0	0	0	0	0	0	0	0	0	0	0	0	0	0	0
6030408B16Rik	0	0	39.0414	0	0	0	0	41.5757	0	0	61.0367	0	0	0	0	200.304	146.056	115.93	0	0	65.8602	0	99.8197
6030440G07Rik	0	0	0	0	0	0	0	0	0	0	0	0	0	0	0	0	0	0	0	0	0	0	0
6030443J06Rik	0	0	0	0	0	0	0	0	0	0	0	0	0	0	0	0	0	0	0	0	0	0	0
6030458C11Rik	0	113.365	0	318.032	0	51.6877	56.7595	83.5233	87.4254	0	0	0	0	0	169.859	0	0	56.6008	0	0	65.8709	97.7254	88.5354
6030466F02Rik	0	0	0	0	0	0	0	0	0	45.7851	0	0	0	0	0	0	0	57.4654	54.6611	0	0	0	0
6030468B19Rik	0	0	0	158.765	0	0	0	0	0	45.4057	0	0	0	0	0	0	0	0	55.6802	93.1447	0	0	0
6030469F06Rik	0	0	0	0	0	0	0	0	0	0	0	0	0	0	0	0	0	0	0	0	0	0	0
6030471H07Rik	0	0	0	0	0	0	0	0	0	0	0	0	0	0	0	0	0	0	0	0	0	0	0
6030498E09Rik	54.0936	0	0	0	79.362	0	0	0	0	0	0	0	0	0	0	0	0	0	0	0	0	0	0
6230400D17Rik	372.555	568.198	156.904	236.259	160.002	310.911	333.103	164.198	43.2411	230.965	481.303	383.089	578.619	421.897	300.216	393.262	222.272	529.062	208.981	378.898	409.009	686.469	288.127
6330403K07Rik	52.949	333.713	232.974	157.296	165.37	0	108.462	165.045	216.858	91.1162	61.5709	163.028	258.819	329.035	44.8281	51.2507	71.9782	287.156	109.841	284.656	192.409	138.848	101.968
6330407A03Rik	0	0	0	0	0	0	0	0	42.7626	45.9612	0	53.4729	51.637	337.555	0	0	0	0	0	0	0	0	0
6330409D20Rik	1690.44	390.29	1824.74	1491.9	405.017	1056.82	1051.71	704.626	1438.58	1192.32	1044.52	650.107	869.487	1498.02	1245.53	1102.8	1166.23	1043.44	1503.94	1986.22	721.25	1092.46	1790.62
6330410L21Rik	0	0	0	0	0	0	0	0	0	0	0	0	0	0	0	0	0	0	0	0	0	0	0
6330415B21Rik	0	0	0	0	0	0	0	0	0	0	0	0	0	0	0	0	0	0	0	0	0	0	0
6330415G19Rik	842.694	1001.35	418.752	422.674	386.604	834.172	668.448	651.18	433.065	494.631	915.873	748.444	630.043	555.398	603.551	546.246	810.413	580.729	694.884	783.451	828.107	994.657	695.68
6330418K02Rik	52.9976	0	0	0	0	0	110.338	0	0	0	0	0	0	0	0	0	0	58.3656	0	0	0	0	0
6330549D23Rik	694.102	283.515	696.898	1630.33	1480.51	828.112	334.529	610.968	262.964	675.174	723.731	1660.47	707.681	677.943	479.497	626.662	569.559	647.908	412.344	612.53	409.497	605.103	261.746
6430411K18Rik	0	0	0	0	0	0	0	0	0	0	0	0	0	0	0	0	0	0	0	0	0	0	0
6430503K07Rik	0	0	0	0	0	0	0	0	0	0	0	0	0	0	0	0	0	0	0	0	0	0	0
6430531B16Rik	317.072	111.825	116.68	157.449	0	53.0619	55.1688	166.185	87.1278	228.925	60.9643	0	204.753	83.1486	177.532	250.221	364.565	231.667	429.489	189.733	131.321	409.789	248.688
6430548M08Rik	662.131	313.908	735.807	141.487	379.182	678.701	956.661	256.821	507.415	654.999	846.104	492.432	1353.68	841.347	645.989	719.27	315.998	548.299	804.278	2160.71	562.812	887.264	977.22
6430550D23Rik	0	115.31	0	0	159.927	0	0	42.0936	0	0	0	0	0	0	43.7359	47.7621	72.9786	59.2257	0	0	137.195	0	47.4929
6430553K19Rik	0	0	0	0	0	0	0	0	0	0	0	0	0	0	0	0	0	0	0	0	0	0	0
6430562O15Rik	105.912	553.048	309.587	547.697	241.893	423.656	55.2065	333.503	175.238	137.499	432.45	431.252	100.734	332.248	180.066	300.647	291.751	462.809	216.227	0	259.646	271.929	349.974
6430571L13Rik	0	0	0	0	0	0	0	0	0	0	0	53.5921	101.711	0	45.0211	0	0	58.3656	0	0	0	0	0
6430584L05Rik	0	0	0	0	0	0	0	0	0	0	0	0	0	0	0	0	0	0	0	0	0	0	0
6430628N08Rik	0	0	0	0	0	0	0	0	0	0	0	0	0	0	0	0	0	0	0	0	0	0	0
6430706D22Rik	345.346	0	378.413	0	0	0	0	378.877	490.109	306.33	0	0	0	0	199.348	0	0	0	669.704	0	0	0	451.276
6430710C18Rik	0	0	0	0	0	0	0	0	0	0	0	0	0	0	0	0	0	0	0	0	0	0	0
6530402F18Rik	316.976	287.087	1293.46	312.1	162.12	113.627	1355.28	273.761	968.256	2513.56	788.117	279.21	674.043	1541.95	550.339	257.363	876.697	282.524	231.255	768.098	0	296.272	463.741
6530403H02Rik	53.2881	0	0	0	0	0	0	41.556	0	0	0	0	0	0	0	0	0	0	0	0	0	0	0
6530411M01Rik	0	55.9123	0	0	0	0	0	0	0	0	0	0	0	0	0	0	0	0	0	188.918	0	0	0
6720468P15Rik	0	0	0	0	0	0	0	0	0	0	0	0	0	0	0	0	0	0	0	0	0	0	0
6720483E21Rik	0	0	0	0	0	0	0	0	0	0	0	0	0	0	0	0	0	0	0	0	0	0	0
6720489N17Rik	0	0	39.2772	0	0	0	0	42.2896	43.3653	0	0	0	105.18	0	42.7071	0	0	0	50.4055	0	0	0	0
6820408C15Rik	0	0	0	78.0351	81.0343	53.4621	0	41.917	43.4646	0	0	0	0	0	0	0	0	57.8682	0	0	0	0	100.556
6820426E19Rik	0	0	0	0	0	0	0	0	0	0	0	0	0	0	0	0	0	0	0	0	0	0	0
6820431F20Rik	1033.04	590.876	678.907	1001.52	696.285	558.65	449.297	1091.67	1009.65	977.879	611.969	924.056	1008.28	504.158	1018.21	652.392	748.14	520.591	314.033	1127.33	443.357	364.385	476.778
7420426K07Rik	0	0	0	0	0	0	0	0	0	0	0	0	0	0	0	0	0	0	0	0	0	0	0
7420700N18Rik	0	0	0	0	0	0	0	0	0	0	0	0	0	0	0	0	0	0	0	0	0	0	0
7420701I03Rik	0	0	0	0	0	0	0	0	0	0	0	0	0	0	0	0	0	0	0	0	0	0	0
7530416G11Rik	0	0	77.7864	78.7246	0	0	0	0	0	0	0	0	0	0	0	0	72.4866	174.199	107.636	0	65.6605	136.95	49.7376
7630403G23Rik	0	0	0	0	0	0	0	0	0	0	0	0	0	0	0	0	0	0	0	0	0	0	0
8030411F24Rik	0	0	0	0	0	0	0	0	0	0	0	0	0	0	0	0	0	0	0	0	0	0	0
8030423F21Rik	0	0	0	0	0	0	0	0	0	0	0	0	0	0	0	0	0	0	0	0	0	0	0
8030423J24Rik	0	0	0	0	0	0	0	0	0	0	0	0	0	0	0	0	0	0	0	0	0	0	0
8030442B05Rik	0	111.855	0	78.7971	0	0	0	0	0	45.7304	0	0	0	0	0	0	0	0	0	93.7053	67.7009	0	47.7062
8030443G20Rik	0	0	0	157.449	81.0033	0	0	0	0	0	60.9643	0	0	83.1486	0	0	0	0	0	94.1938	0	0	0
8030451O07Rik	0	0	0	0	0	0	0	0	0	0	0	0	0	0	0	0	0	0	0	0	0	0	0
8030455M16Rik	0	0	0	0	0	0	0	0	0	0	0	0	0	0	0	0	0	0	0	0	0	0	0
8030462N17Rik	53.3207	168.994	432.382	79.102	79.4456	260.581	339.4	404.1	173.977	231.438	487.789	272.052	208.149	169.067	215.211	294.312	0	233.185	422.396	0	135.57	68.0271	97.0517
8030474K03Rik	0	0	0	0	0	0	0	0	0	0	0	0	0	0	0	0	0	0	0	0	0	0	0
8430422H06Rik	0	0	0	0	0	0	0	0	0	0	0	0	0	0	0	0	0	0	0	0	0	0	0
8430423G03Rik	0	0	0	0	0	53.0619	55.1688	0	0	0	60.9643	0	0	0	0	0	0	0	0	0	0	0	0
8430426J06Rik	0	0	0	0	0	0	0	0	0	0	0	0	0	0	0	50.0442	0	0	0	0	0	0	0
8430429K09Rik	0	0	48.6605	98.4948	0	0	141.312	52.2769	85.1705	57.2831	38.1253	105.877	0	267.192	0	38.2837	0	0	0	0	53.4786	0	38.1878
8430430B14Rik	0	0	0	0	0	0	0	0	0	0	0	0	0	0	0	0	0	0	0	0	0	0	0
8430431K14Rik	0	0	0	0	0	0	0	0	0	0	0	0	0	0	0	0	0	0	0	0	0	0	0
8430436N08Rik	0	0	0	0	0	0	0	0	0	0	0	0	0	0	0	0	0	0	0	0	0	0	0
8430437L04Rik	0	0	0	0	0	0	0	0	0	0	0	0	0	0	0	0	0	0	0	0	0	0	0
9030025P20Rik	401.961	490.379	502.635	710.455	556.466	509.512	941.056	401.057	438.046	454.542	657.458	517.379	410.991	508.397	947.015	505.053	721.81	703.996	760.584	890.541	861.233	470.323	284.097
9030204H09Rik	0	0	0	0	0	0	0	0	0	0	0	0	0	0	0	0	0	0	0	0	0	0	0
9030404E10Rik	0	0	0	0	0	0	0	0	0	0	0	0	0	0	0	0	0	0	0	0	0	0	0
9030612E09Rik	0	0	0	0	0	0	55.1688	0	0	0	0	0	0	0	0	0	0	0	0	0	0	68.3524	0
9030616G12Rik	0	0	0	0	0	0	0	0	0	0	0	0	0	0	0	0	0	0	0	0	0	0	0
9030619P08Rik	0	0	0	0	0	0	0	0	0	0	0	0	0	0	0	0	0	0	0	0	0	0	0
9030624G23Rik	0	0	0	0	81.0033	0	0	0	0	0	0	0	0	0	0	0	0	0	0	0	0	0	0
9030625G05Rik	0	0	0	0	0	0	0	0	0	0	0	0	0	0	0	0	0	0	0	0	0	0	0
9130008F23Rik	53.1807	57.0213	38.4822	0	80.2994	0	0	41.6278	0	0	0	0	0	0	0	48.4326	0	117.826	103.195	0	0	0	0
9130015A21Rik	0	0	38.8932	0	0	0	0	0	0	45.7851	0	0	0	0	0	0	0	0	0	0	0	0	0
9130015G15Rik	0	114.616	0	0	0	102.436	0	207.504	0	0	0	0	0	0	0	47.633	0	59.6926	0	93.7275	0	0	0
9130015L21Rik	0	0	0	0	0	0	0	0	0	0	0	0	0	0	0	0	0	0	0	0	0	0	0
9130019O22Rik	106.133	0	53.4409	0	0	53.2644	0	41.7456	43.611	45.5974	0	325.017	0	82.849	134.988	161.584	0	72.488	53.9957	189.735	0	68.0755	117.342
9130019P16Rik	158.943	331.579	198.62	77.9591	635.873	157.279	113.749	195.999	391.761	278.105	249.094	107.77	103.4	251.347	0	50.4639	590.689	342.978	490.647	287.72	325.886	345.893	251.465
9130023H24Rik	1755.84	1579.18	1392.47	1024.57	1525.87	1361.04	1385.69	955.872	744.221	1370.76	1585.58	1031.55	1024.01	1593.08	1586.32	1179.97	1900.32	1576.75	1472.27	1606.59	2132.75	1760.88	1177.38
9130024F11Rik	249.135	53.2163	331.804	246.972	0	243.161	114.178	0	42.1601	51.3697	224.235	235.985	0	85.5884	83.2537	93.6715	0	174.348	103.031	272.249	134.84	200.965	231.028
9130204L05Rik	0	0	0	0	0	0	0	0	0	0	0	0	0	0	0	0	0	0	0	0	0	0	0
9130209A04Rik	0	0	0	0	0	0	0	0	0	0	0	0	0	0	0	0	0	0	0	0	0	0	0
9130221F21Rik	0	0	0	0	0	0	0	0	0	0	0	0	0	0	0	0	73.5279	0	0	0	0	66.9822	0
9130221H12Rik	6843.48	9264.4	5891.79	5710.87	6439.65	6924.39	8031.88	3584.5	5589.08	5543.55	7380.86	5071.66	5588.08	7760.48	6183.19	7155.34	7182.48	7892.58	6271.45	8226.6	7772.6	6436.15	5906.1
9130227L01Rik	0	0	0	0	0	0	0	0	0	0	0	0	0	0	0	0	0	0	0	0	0	0	0
9130230L23Rik	0	0	0	78.3368	79.8581	0	0	41.9625	43.8849	45.9409	61.1209	0	50.7838	83.5635	45.2646	0	72.5775	0	0	0	0	0	0
9130401M01Rik	0	0	38.7974	0	0	107.507	53.8918	82.6652	86.2923	0	0	53.7397	51.5038	0	135.137	155.404	144.078	114.066	55.6073	94.2155	63.2727	0	51.3868
9130409I23Rik	0	57.1999	0	0	0	0	54.9594	41.427	85.76	45.2418	0	108.311	102.32	84.2892	0	0	149.053	0	50.052	93.5891	0	134.435	0
9230009I02Rik	0	0	0	0	0	0	0	0	0	0	0	0	0	0	0	0	0	0	0	0	0	0	0
9230019H11Rik	0	0	0	0	0	0	0	0	0	0	0	0	0	0	0	0	0	0	0	0	0	0	0
9230020A06Rik	0	0	0	0	0	0	0	0	0	0	0	0	0	0	0	0	0	0	0	0	0	0	0
9230102K24Rik	0	0	0	0	0	0	0	0	0	0	0	0	0	0	0	0	0	0	0	0	0	0	0
9230102O04Rik	0	0	38.8932	0	0	0	0	0	0	0	0	0	0	0	0	0	0	0	0	94.1938	0	0	49.7376
9230104L09Rik	0	0	0	0	0	53.0619	0	0	0	0	0	0	0	0	0	0	0	0	0	0	0	0	0
9230105E05Rik	0	0	0	0	0	0	0	0	0	45.7851	0	0	0	0	0	0	0	0	0	0	0	0	0
9230110F15Rik	0	0	0	0	0	0	0	0	0	0	0	0	0	0	0	0	0	0	0	0	0	0	0
9230112D13Rik	0	0	0	0	0	0	0	0	0	0	0	53.6961	0	0	0	0	0	59.9656	0	0	0	66.1316	0
9230112J17Rik	0	0	40.0773	0	78.6099	0	0	0	0	0	0	0	0	0	0	0	72.1773	0	0	0	0	0	0
9230114K14Rik	0	0	0	0	0	0	0	0	0	91.5701	0	0	0	0	0	0	0	0	0	0	0	0	0
9230116L04Rik	0	0	0	0	0	0	0	0	0	0	0	0	0	0	0	0	0	0	53.818	0	0	0	0
9230116N13Rik	53.8169	55.3729	40.1539	0	79.3125	0	0	39.9969	43.956	0	0	0	156.157	0	0	0	0	0	54.4899	0	0	0	50.1048
9230117E06Rik	0	111.825	38.8932	0	0	0	0	41.7837	0	0	122.945	0	0	83.1486	0	0	0	58.3656	53.818	94.1938	65.6605	136.95	49.7376
9330020H09Rik	212.17	281.851	38.9604	0	161.31	52.6468	219.869	41.1349	217.655	0	122.726	272.284	52.0496	0	0	50.1602	72.641	115.821	0	0	197.092	0	49.9318
9330102E08Rik	0	0	0	0	0	0	0	41.7195	43.6309	0	0	0	0	0	0	0	0	0	0	0	0	0	0
9330104G04Rik	844.6	1385.66	425.541	1018.74	727.84	689.971	1053.12	458.426	437.277	549.05	865.633	2046.79	1213.86	1411.42	225.837	351.859	655.075	637.245	162.11	1136.15	518.666	476.686	300.131
9330111N05Rik	0	0	0	0	0	0	0	0	0	0	0	0	0	0	0	0	0	0	0	0	0	0	0
9330117O12Rik	0	0	0	0	0	0	0	0	0	0	0	0	0	0	0	0	0	0	0	0	0	0	0
9330133O14Rik	424.797	1123.67	309.264	158.04	161.461	210.047	110.314	166.791	392.699	458.09	488.292	596.836	358.263	83.598	132.673	98.5696	219.106	58.7047	105.678	0	797.099	0	244.89
9330136K24Rik	373.482	1374.64	312.049	641.322	313.697	305.258	395.748	418.315	389.156	420.129	291.679	328.791	419.221	515.559	168.837	327.382	301.287	541.102	397.335	0	648.337	671.271	363.134
9330151L19Rik	210.773	286.054	78.5787	474.211	405.668	105.397	55.2388	155.128	129.232	90.5765	62.3699	111.801	210.508	0	85.5001	202.668	147.175	284.955	0	579.464	330.852	139.398	507.868
9330158H04Rik	0	0	0	0	0	0	0	0	0	0	0	0	0	0	0	0	0	0	0	0	0	0	0
9330159F19Rik	0	0	39.6893	160.387	0	99.7266	0	42.3697	42.9731	0	0	54.4961	0	0	0	46.1258	0	59.949	0	0	0	0	0
9330159M07Rik	0	0	39.2715	0	0	0	0	0	0	46.4025	0	0	0	0	43.8271	0	0	0	0	0	0	0	0
9330162012Rik	0	0	39.1182	79.3583	80.7789	52.7692	0	0	0	0	122.79	0	52.2605	0	43.9486	49.381	0	58.6393	0	0	0	67.909	0
9330162B11Rik	0	0	0	0	0	0	0	0	0	0	0	0	0	0	0	0	0	0	0	0	0	0	0
9330175E14Rik	0	0	116.406	0	245.641	158.847	54.6502	207.059	86.8671	45.5688	246.315	270.93	307.414	0	44.8032	0	145.542	0	107.911	94.2222	195.54	68.1732	100.098
9330175M20Rik	0	0	0	0	0	0	0	0	0	0	0	0	0	0	0	0	72.4866	0	0	0	0	0	0
9330178D15Rik	0	0	0	0	0	0	0	0	0	0	0	0	0	0	0	0	0	0	0	0	0	0	0
9330179D12Rik	0	56.5839	0	0	0	0	0	86.3296	0	0	57.7295	0	0	166.07	0	0	0	0	0	0	72.3521	0	48.0851
9330182L06Rik	54.0787	0	0	0	0	0	0	0	0	0	59.7455	0	0	0	0	0	27.474	81.9224	0	0	0	92.4077	0
9330182O14Rik	0	0	0	0	0	0	0	0	0	0	0	0	0	0	0	0	0	0	0	0	0	0	0
9330188P03Rik	0	0	0	0	0	0	0	0	0	0	0	0	0	0	0	0	0	0	0	0	0	0	0
9330198I05Rik	0	0	0	0	0	0	0	41.7837	0	0	0	0	0	0	0	0	0	0	0	0	0	0	0
9330199G10Rik	0	0	0	0	0	0	0	0	0	0	0	53.6961	0	0	0	0	0	0	0	0	0	0	0
9430007A20Rik	0	0	0	0	0	0	0	0	0	0	0	0	0	0	0	0	0	0	0	0	0	0	0
9430014N10Rik	0	0	0	0	0	0	0	0	0	0	0	0	0	0	0	0	0	0	0	0	0	0	0
9430015G10Rik	52.5308	164.875	0	0	0	0	0	0	43.5786	0	61.3784	0	0	0	45.7081	202.583	0	58.0721	0	0	0	67.9729	50.403
9430018G01Rik	52.8197	0	0	0	0	0	0	41.8448	0	0	0	53.7983	0	0	0	0	0	0	0	0	139.267	65.0982	0
9430019J16Rik	0	0	0	0	0	0	0	0	0	0	0	0	0	0	0	0	0	0	0	0	0	0	0
9430021M05Rik	0	0	0	0	0	0	0	0	0	0	0	0	0	0	0	0	0	0	0	0	0	0	0
9430037G07Rik	0	0	0	0	0	0	0	0	0	0	0	0	0	0	0	100.088	0	0	0	0	0	0	0
9430038I01Rik	0	0	117.285	79.1507	81.109	157.615	110.194	41.4847	0	45.7882	0	0	156.255	0	131.228	0	72.925	175.354	0	94.5956	0	0	98.8053
9430041J12Rik	0	0	0	0	0	0	0	0	0	0	0	0	0	0	0	0	72.7522	0	0	0	65.4208	0	0
9430060I03Rik	314.459	949.99	235.742	387.931	651.464	212.664	549.669	197.581	344.722	414.911	881.482	277.469	521.244	415.339	262.882	413.958	435.078	112.825	498.478	478.368	630.343	277.075	570.92
9430065F17Rik	0	0	0	78.7246	0	0	0	0	0	0	0	0	0	0	0	0	0	0	0	0	0	0	0
9430069I07Rik	0	0	0	0	0	0	0	0	0	0	0	0	0	0	0	0	0	0	53.818	0	0	0	0
9430078K24Rik	0	0	0	0	0	53.0619	0	0	43.5639	0	0	0	0	0	44.8501	0	0	0	0	0	0	0	0
9430083A17Rik	0	0	0	0	0	0	0	41.8816	0	45.678	0	0	0	0	0	49.0505	0	0	0	0	0	68.0666	0
9430091E24Rik	1172.42	1134.82	584.602	1348.16	786.302	668.085	506.651	542.812	742.057	511.213	774.194	654.681	1241.55	1195.19	733.158	1000.57	670.398	1187.74	662.609	848.195	2364.66	739.997	657.234
9530002B09Rik	0	0	0	0	0	0	0	0	0	0	0	0	0	0	0	0	0	0	0	0	0	0	0
9530003J23Rik	0	0	0	0	0	0	0	0	0	0	0	0	0	0	0	0	0	0	0	0	0	0	0
9530014B07Rik	0	0	0	0	0	0	0	0	0	0	0	0	0	0	0	0	0	0	0	0	0	0	0
9530020I12Rik	0	0	0	0	0	0	0	0	0	0	0	0	0	0	0	0	0	0	0	0	0	0	0
9530026F06Rik	0	0	0	0	0	0	0	0	0	0	0	0	0	0	0	0	0	0	0	0	0	0	0
9530026P05Rik	0	0	0	0	77.8618	0	0	0	0	47.6324	0	0	0	0	0	0	0	60.4975	0	0	0	0	0
9530027J09Rik	3525.49	3452.47	2865.36	2986.69	3003.61	4812.79	4627.29	2743.72	2508.79	2579.82	3522.3	2937.59	2608.15	3986.84	3416.87	4847.3	3532.65	5453.24	4464.55	5373.38	5123.38	4233.41	4360.42
9530036O11Rik	0	0	0	0	0	0	0	0	44.0322	0	60.3159	0	0	0	0	0	0	0	0	0	0	0	0
9530051G07Rik	0	0	0	0	0	0	0	0	0	0	0	0	0	0	0	0	0	0	0	0	0	0	0
9530052C20Rik	0	0	0	0	0	0	0	0	0	0	0	0	0	0	0	0	0	0	0	0	0	0	0
9530052E02Rik	423.067	167.737	310.335	392.333	324.013	422.727	221.551	248.803	348.511	321.449	245.889	433.405	511.407	166.297	267.232	551.38	729.13	290.032	590.943	283.927	262.642	409.789	497.376
9530053A07Rik	0	110.312	0	0	0	0	0	0	0	0	0	53.4652	101.408	0	90.8107	0	0	0	0	0	65.2911	0	0
9530059O14Rik	0	0	0	0	0	0	0	0	0	0	0	0	0	0	0	0	0	0	0	0	0	0	0
9530062K07Rik	0	0	0	0	0	0	0	0	0	0	0	0	0	0	0	0	0	0	0	0	0	0	0
9530068E07Rik	798.027	564.775	1008.97	708.858	885.698	626.395	883.497	1488.28	1003.2	871.192	912.267	490.825	413.656	840.708	1178.94	985.368	880.368	1459.58	945.933	567.44	735.309	1224.38	586.849
9530077C05Rik	435.002	1005.19	92.9394	641.383	270.846	329.256	88.6242	325.643	268.898	313.05	386.554	414.745	164.142	135.11	474.331	152.795	363.857	463.793	81.8655	444.392	948.675	212.42	731.4
9530080O11Rik	159.878	491.762	81.217	234.288	236.878	52.9015	0	39.4793	175.168	47.4032	0	53.1874	104.352	0	0	50.5831	0	115.615	0	0	332.014	209.726	50.0992
9530082P21Rik	5307.27	7214.4	4837.8	7989.55	6394.2	6162.91	4845.91	5713.86	3702.84	2872.06	5468.02	5807.71	4708.04	4684.18	7408.18	7550.67	6075.97	7371.54	7015.58	9193.71	7550.73	7690.94	5372.07
9530091C08Rik	0	0	0	0	0	0	0	0	0	0	0	0	0	0	0	0	0	0	0	0	0	0	0
9630001P10Rik	0	0	0	0	0	0	55.1688	0	0	0	0	0	0	0	0	0	0	0	0	92.1825	0	0	0
9630013A20Rik	0	0	0	0	0	0	55.3883	0	0	0	0	0	0	165.638	0	0	70.4177	0	0	0	0	0	0
9630013K17Rik	105.995	55.9123	155.573	157.449	324.013	53.0619	110.338	124.402	130.692	274.71	245.889	53.6961	204.753	83.1486	177.532	0	72.4866	174.199	161.454	283.927	328.302	136.95	99.4752
9630028B13Rik	0	0	0	79.173	0	51.9687	0	41.9145	87.4559	0	0	53.9647	307.657	0	0	48.373	73.5934	0	155.402	0	137.087	67.1968	0
9630028H03Rik	0	0	0	159.348	0	0	0	0	0	0	0	163.241	0	170.768	42.8401	48.426	0	0	51.9069	0	0	68.8268	0
9630028I04Rik	0	0	0	0	0	0	0	0	0	0	0	0	0	0	0	0	0	0	0	0	0	0	0
9830107B12Rik	212.469	224.551	116.196	0	0	155.265	0	82.6797	87.6866	183.763	0	0	51.2517	84.3095	175.24	147.791	0	118.307	205.31	92.3263	0	0	361.139
9830132P13Rik	0	0	0	0	0	0	0	0	0	0	0	0	0	0	0	0	0	0	0	0	0	0	0
9830166K06Rik	0	0	0	0	0	0	0	0	0	45.7977	0	53.6814	0	0	0	0	0	0	0	0	0	0	0
9930012K11Rik	52.8474	166.349	116.72	0	325.163	105.911	220.735	41.7903	218.198	182.982	496.766	538.666	611.574	577.376	135.178	101.522	362.421	173.038	54.6663	94.254	192.857	205.619	151.754
9930014A18Rik	4240.62	3771.87	2303.71	7338.42	8332.01	4210.17	3021.1	3289.24	3525.29	3257.65	4942.4	6198.21	4156.04	2754.37	2802.64	3490.04	4084.94	5698.11	2756.27	3135.95	5193.93	4200.59	4032.02
9930021J03Rik	311.501	439.266	441.661	321.656	553.776	301.55	286.161	417.399	344.91	338.431	463.774	557.562	211.415	421.278	169.022	425.117	148.741	469.338	153.954	184.984	688.265	336.993	511.505
9930104L06Rik	210.42	167.118	39.0658	79.2992	0	52.5903	55.4798	83.5099	87.032	46.1864	59.9279	162.573	0	0	44.5799	0	72.4032	58.6078	52.727	0	132.963	0	0
9930111H07Rik	0	0	0	0	0	0	0	0	0	0	0	0	0	0	0	0	0	0	0	0	0	0	0
9930111J21Rik1	1627.11	175.633	1563.86	1817.49	1437.26	1240.27	1219.52	1641.04	843.103	1367.06	1777.86	2903.22	1129.79	1608.02	1315.82	851.721	964.775	176.607	259.235	1009.89	336.472	377.144	366.213
9930111J21Rik2	0	109.676	0	0	0	0	0	0	0	0	0	0	0	0	191.162	0	113.585	0	0	0	136.812	0	0
A030001D20Rik	20185.8	8014.51	19777.4	23866.9	15132.1	21655.8	13679.1	22789.2	10959	17828.1	18269.6	26561.8	16132.5	20201.1	23583.4	9335.77	10523.7	11245	7361	30370	9383.07	10566.5	6611.75
A130010J15Rik	1602.13	3875.22	390.049	1433.33	1102.27	652.906	338.208	501.457	1874.76	278.722	1543.19	382.622	1247.52	1027.93	473.117	1044.65	970.383	1192.7	507.145	470.755	4144.89	538.71	932.85
A130030D18Rik	0	0	0	0	0	0	0	0	0	0	0	0	0	0	0	0	0	0	0	0	0	0	0
A130077B15Rik	0	57.1527	38.2783	78.8347	0	0	0	41.4755	0	0	0	0	0	0	0	0	0	0	0	91.7032	68.098	0	0
A1bg	0	0	0	0	0	0	0	0	0	0	0	0	0	0	0	0	0	0	0	0	0	0	0
A1cf	52.2835	55.612	0	0	78.3787	0	56.5987	0	43.2347	47.4646	0	110.441	104.329	83.322	42.7961	46.7003	148.895	0	0	91.9753	0	0	0
A230001M10Rik	0	0	0	0	0	0	0	0	0	0	0	0	0	0	0	0	0	0	0	0	0	0	0
A230009B12Rik	0	0	0	0	73.1359	0	0	38.3934	0	0	0	69.944	0	76.9432	0	0	0	58.9078	0	93.6246	0	0	0
A230020J21Rik	3515.54	4109.53	2268.17	2154.97	3657.77	2819.65	4511.39	1102.76	2449.85	2207.98	3967.26	2712.54	2921.61	2254.01	2628.49	3548.63	3248.16	2746	3301.26	3097.16	3390.26	2176.59	3184.88
A230028O05Rik	0	0	0	0	0	0	0	0	0	0	0	0	0	0	0	0	0	0	0	0	0	0	0
A230050P20Rik	263.418	169.04	314.34	388.457	246.802	426.853	218.044	632.955	388.432	136.66	252.11	441.424	420.908	246.985	656.376	209.493	145.056	283.146	618.125	383.402	252.92	351.919	156.858
A230051N06Rik	0	0	0	0	0	0	0	0	0	0	0	0	0	0	0	0	0	0	0	0	0	0	0
A230056J06Rik	0	0	0	0	0	0	0	0	0	0	0	0	0	0	0	0	0	0	0	0	0	0	0
A230056P14Rik	266.207	113.604	193.828	788.342	640.456	520.821	445.41	207.571	43.7148	183.011	181.545	325.973	256.985	504.801	131.593	390.728	513.831	585.862	313.089	471.41	538.942	405.355	387.747
A230057D06Rik	0	0	0	0	0	0	0	0	0	0	0	0	0	0	0	0	0	0	0	0	0	0	0
A230070E04Rik	52.6655	0	39.3816	0	162.549	0	0	80.6048	42.9885	46.2029	0	165.416	104.168	0	43.82	50.3176	219.77	172.906	54.0817	94.7934	0	0	99.7388
A230072C01Rik	0	54.6789	0	0	0	0	0	0	0	98.985	0	0	0	0	42.4263	46.6876	75.3261	0	50.8555	0	70.4752	0	0
A230072E10Rik	0	55.9123	0	0	0	0	0	0	0	0	0	0	0	0	0	0	0	0	49.716	0	69.6332	0	0
A230077H06Rik	0	0	0	0	0	0	0	0	0	0	0	0	0	0	0	0	0	0	0	0	0	0	0
A230083G16Rik	687.141	446.202	194.466	392.333	405.017	264.425	276.72	248.803	217.82	367.234	60.9643	270.398	306.654	249.446	222.382	601.425	510.604	1159.23	483.307	472.315	524.242	1161.42	795.802
A230103J11Rik	985.592	1428.53	926.443	916.929	889.74	892.988	697.842	552.763	681.333	631.268	1110.84	973.041	668.685	974.329	782.259	978.46	1069.73	391.854	660.255	1318.02	1675.85	1033.98	1179.12
A230107N01Rik	0	0	0	0	0	0	0	0	0	0	0	0	0	0	0	0	0	0	0	0	0	0	0
A230108P19Rik	0	0	0	0	81.7683	0	0	0	0	0	60.3939	0	0	0	0	47.8647	0	60.8764	0	0	0	0	0
A2m	0	0	38.9203	0	0	104.217	0	82.8465	0	46.0746	0	0	0	0	0	0	0	0	0	94.031	0	0	0
A2ml1	0	0	0	0	0	0	0	42.0486	0	0	60.8935	0	0	0	44.6194	0	0	0	0	0	133.718	0	48.5669
A330008L17Rik	52.6948	168.153	80.4313	0	0	0	0	0	0	0	57	0	159.114	0	0	0	73.327	0	0	90.6304	0	0	0
A330009N23Rik	500.989	444.174	505.969	448.803	484.191	374.781	505.167	420.731	397.501	325.898	618.681	1537.11	558.948	842.904	315.454	458.856	659.661	277.249	328.32	673.144	590.095	416.658	252.856
A330015K06Rik	0	0	0	0	0	0	0	0	0	0	0	0	0	0	0	47.2273	0	0	0	0	69.5769	0	0
A330023F24Rik	1283.03	3309.54	697.548	1267.48	236.896	823.07	783.849	873.992	1049.53	323.797	1315.42	1036.98	465.392	1024.08	905.842	859.561	222.414	1302.68	865.858	848.159	1870.25	604.535	896.856
A330032B11Rik	0	0	79.4064	239.561	77.9168	50.8145	56.9286	84.2671	43.3848	0	0	54.413	104.012	0	128.503	0	72.9715	59.4642	0	0	70.1403	0	45.0974
A330033J07Rik	0	0	0	0	161.988	262.142	0	205.754	87.099	45.9429	0	109.638	0	0	0	149.363	220.965	58.9245	106.372	0	0	274.61	98.531
A330035P11Rik	107.227	228.742	77.5623	0	0	52.1056	111.154	83.1459	43.6175	0	59.4072	163.673	52.0438	0	129.806	143.361	73.1987	59.3685	101.936	0	207.019	134.659	0
A330040F15Rik	105.139	224.078	0	156.11	79.9749	103.979	110.594	0	42.88	46.4472	61.1515	55.2875	157.685	336.089	128.768	150.967	147.109	228.289	54.1409	0	260.203	138.381	150.615
A330041J22Rik	0	0	0	0	0	0	0	0	0	0	0	0	0	0	0	0	0	0	0	0	0	0	0
A330048O09Rik	0	0	0	0	0	0	0	0	0	0	0	0	0	0	0	0	0	0	0	0	0	0	0
A330049N07Rik	0	0	0	0	0	0	0	0	0	0	0	0	0	0	0	0	0	0	0	0	0	0	0
A330069E16Rik	0	0	0	0	0	0	0	0	0	0	0	0	0	0	0	0	0	0	0	0	0	0	49.7376
A330070K13Rik	0	0	0	0	0	0	0	0	0	0	0	0	0	0	0	0	0	0	0	0	0	0	0
A330074K22Rik	0	0	0	0	0	0	0	0	0	0	0	0	0	0	0	0	0	0	0	0	65.6605	0	0
A330076C08Rik	0	0	0	0	0	0	0	0	0	0	0	0	0	0	0	0	0	0	0	0	0	0	0
A330076H08Rik	0	0	0	0	0	0	0	0	0	0	0	0	0	0	0	0	0	0	0	0	0	0	0
A330093E20Rik	0	0	0	0	0	0	0	0	0	0	0	53.361	51.7494	0	0	0	0	58.3656	0	0	0	0	0
A330094K24Rik	0	0	0	0	0	0	0	0	0	0	0	0	0	0	0	0	0	0	0	0	0	0	0
A330102I10Rik	0	0	0	0	0	0	0	0	0	0	0	0	0	0	0	0	0	0	0	0	0	0	0
A3galt2	157.559	221.18	116.581	0	0	53.6498	54.5206	0	0	227.663	61.5158	108.299	256.124	0	45.2261	51.0702	72.0448	173.018	164.659	94.4084	64.2507	0	152.274
A430005L14Rik	0	0	77.7864	0	162.007	105.24	55.1688	207.019	0	0	0	0	0	0	44.8501	150.133	0	58.3656	53.818	189.733	131.321	67.9444	49.7376
A430033K04Rik	159.964	0	0	0	0	0	0	0	43.7954	0	180.351	0	102.514	84.7417	43.8477	0	0	0	104.403	0	0	204.614	0
A430035B10Rik	0	107.391	0	0	0	0	57.4466	0	0	0	0	0	0	0	0	0	0	0	49.5611	0	68.4248	0	0
A430046D13Rik	53.4888	114.336	38.7163	79.5242	0	52.0391	0	0	130.782	0	59.4982	218.239	51.7991	84.6486	43.6976	94.8556	148.616	0	103.175	0	69.1636	135.765	95.4158
A430057M04Rik	105.273	784.2	118.026	156.064	245.196	584.526	438.76	556.738	258.448	183.464	438.089	221.963	626.763	0	305.617	464.485	217.515	57.049	386.869	669.358	506.882	277.188	154.85
A430078G23Rik	318.398	393.382	193.817	235.549	80.5119	0	166.837	0	392.607	91.4502	60.5083	0	101.897	83.6627	441.718	147.643	146.424	0	0	189.489	66.595	67.4392	195.644
A430078I02Rik	51.6812	0	0	0	0	0	0	0	0	46.0806	0	55.1602	0	253.24	43.8181	50.1504	147.573	115.609	161.511	95.3797	0	0	0
A430085M09Rik	0	0	0	0	0	0	0	0	0	0	0	0	0	0	0	0	0	0	0	0	0	0	0
A430088P11Rik	315.222	936.225	387.377	313.164	330.247	750.473	547.298	291.519	260.515	182.035	310.449	215.925	407.805	573.423	361.452	307.069	144.679	287.37	330.263	284.283	255.605	551.38	407.19
A430089I19Rik	0	0	0	0	0	0	0	0	0	0	0	0	0	0	0	0	72.4866	0	0	0	0	0	0
A430090L17Rik	212.39	674.025	155.398	393.14	158.945	208.247	613.634	124.932	481.746	461.678	243.355	162.241	408.901	337.347	264.943	391.075	220.641	234.171	418.143	189.405	1005.94	540.664	582.334
A430093F15Rik	0	168.562	0	0	0	0	0	0	0	0	0	0	51.1747	0	0	0	0	0	0	0	0	0	0
A4galt	52.8629	55.5924	38.8186	235.207	0	214.301	55.0742	538.365	87.242	180.295	61.4417	161.3	0	247.347	226.48	151.246	0	174.146	163.697	94.4977	128.183	206.009	50.2893
A4gnt	0	0	0	0	0	0	0	0	0	0	0	0	0	0	0	0	0	0	0	0	0	0	0
A530006G24Rik	0	0	0	0	0	0	0	0	0	0	0	0	0	0	0	0	0	0	0	0	0	0	0
A530010L16Rik	0	0	0	78.7246	81.0033	0	55.1688	41.7837	43.5639	45.7851	60.9643	0	0	83.1486	133.616	0	0	58.3656	0	0	0	204.895	49.7376
A530013C23Rik	53.0151	55.7257	116.883	0	0	53.881	109.542	0	43.5941	45.6852	0	0	153.702	165.011	0	152.679	0	57.9801	0	0	0	0	101.318
A530016L24Rik	52.9976	0	0	0	0	0	0	0	0	0	0	0	0	0	0	0	0	0	0	0	0	69.0518	0
A530021J07Rik	0	0	0	0	0	0	0	0	0	0	0	0	0	0	0	0	0	0	0	0	0	0	0
A530032D15Rik	934.71	346.34	528.383	884.323	1757.94	551.742	231.597	474.691	982.257	1066.73	309.929	1012.84	1448.52	1186.47	180.307	1075.19	1294.24	926.649	1051.51	193.175	768.173	207.477	341.224
A530046M15Rik	1436.86	114.067	627.42	798.356	78.0663	152.403	1477.08	669.459	823.689	2391.12	760.476	820.585	1305.89	2150.37	467.904	561.24	1879.84	540.68	550.679	940.66	860.269	402.841	1322.66
A530050N04Rik	52.9976	0	0	0	0	0	0	0	0	0	0	0	0	0	0	0	0	0	0	0	0	0	0
A530053G22Rik	0	0	0	0	0	0	0	0	0	0	0	0	0	0	0	0	0	0	0	0	0	0	0
A530058N18Rik	0	0	0	0	0	0	0	0	0	0	0	0	0	0	0	0	0	0	0	0	0	0	0
A530064D06Rik	275.147	117.093	176.537	0	0	106.29	260.666	0	169.678	51.8817	0	0	0	158.139	89.9707	99.5007	0	0	339.26	194.133	0	275.479	150.721
A530065N20Rik	0	0	0	0	81.0033	0	0	0	0	0	0	0	0	0	0	0	0	0	0	0	0	0	0
A530072M11Rik	0	0	0	0	0	0	0	0	0	0	0	0	0	0	0	0	0	0	0	0	0	0	0
A530088E08Rik	3389.09	13671.9	1396.86	1728.46	1547.71	1109.65	1207.99	826.935	2089.34	913.747	2884.67	1142.3	1545.97	1827.49	2473.63	3063.16	1020.41	1332.9	1770.56	1986.43	12314.3	1644.87	3334.51
A630001G21Rik	159.474	340.514	117.19	237.551	235.676	256.596	225.684	42.0316	348.391	465.241	118.887	436.74	310.356	341.573	215.236	236.849	149.067	118.74	305.163	188.778	69.8682	0	233.65
A630001O12Rik	478.704	395.378	966.328	631.094	80.0601	1045.19	1166.58	624.652	876.389	961.456	425.517	596.982	204.356	1429.97	220.323	293.067	952.675	292.975	785.047	283.55	201.273	743.567	194.832
A630010A05Rik	0	0	0	0	0	0	0	0	0	0	0	0	0	0	0	0	0	0	0	0	0	0	0
A630012P03Rik	0	0	38.7532	0	0	0	0	0	43.7213	0	0	0	0	0	0	0	0	0	0	0	0	0	0
A630019I02Rik	318.702	113.213	427.628	791.493	2547.44	310.89	223.981	417.495	130.561	138.441	480.423	652.962	619.027	168.98	304.683	435.43	443.319	235.895	51.7809	189.171	547	202.819	190.364
A630023A22Rik	0	0	0	0	0	0	0	0	0	0	0	0	0	0	0	0	0	0	0	0	0	0	0
A630023P12Rik	0	0	0	78.7246	0	0	0	0	0	0	0	0	0	0	0	0	0	0	0	0	0	0	0
A630066F11Rik	907.353	343.997	232.619	709.684	322.072	155.976	606.532	81.6031	521.846	1233.63	785.895	220.087	574.036	1011.95	43.3509	392.731	1029.42	409.749	468.961	94.2669	270.867	272.383	727.844
A630072M18Rik	3241.25	5472.53	2519.69	3453.44	4562.61	3251.78	2364.91	1817.8	3085.01	1796.14	3591.89	3401.29	3499.77	2863.07	1802.27	3448.34	3317.33	2527.57	2581.47	3156.72	4696.04	2682	3335.18
A630073D07Rik	0	0	0	0	0	0	0	0	0	0	0	0	0	0	0	0	0	0	0	0	0	0	0
A630075F10Rik	0	0	0	0	0	52.3872	55.8928	122.064	88.4057	46.3556	60.9717	0	0	165.162	44.7836	48.3743	74.1753	59.7065	0	0	0	66.324	96.8346
A630076J17Rik	0	55.9123	0	0	0	0	0	41.7837	0	0	0	53.6961	0	83.1486	0	0	0	0	0	0	65.6605	0	49.7376
A630077J23Rik	0	0	0	0	0	0	0	0	0	0	0	0	0	0	0	0	0	115.833	0	0	65.6605	0	0
A630089N07Rik	53.1546	0	0	0	0	0	55.2637	0	0	45.5715	0	0	0	0	0	0	0	0	0	0	68.4878	0	0
A630095E13Rik	0	0	0	0	0	0	0	0	0	0	0	0	0	0	0	0	0	0	0	0	0	0	0
A630095N17Rik	105.995	0	0	0	0	0	0	0	0	0	0	0	0	0	0	0	0	0	53.818	0	65.6605	0	0
A730004F24Rik	0	0	0	0	0	0	0	0	0	0	0	0	0	0	0	0	0	0	0	0	0	0	0
A730006G06Rik	52.9976	0	0	0	0	0	0	0	0	0	0	0	0	0	0	0	0	0	0	0	0	0	0
A730008H23Rik	0	0	0	0	0	0	211.039	0	0	0	375.472	0	0	0	0	0	0	0	0	0	0	0	0
A730013G03Rik	0	0	0	0	0	0	0	0	0	0	0	0	0	0	0	0	0	0	0	0	0	0	0
A730017C20Rik	0	0	0	0	0	0	0	0	0	91.5701	0	0	0	0	0	0	0	0	0	0	0	0	0
A730017L22Rik	0	0	38.8932	0	0	0	0	0	0	0	0	0	0	0	0	0	0	0	0	0	66.8804	0	0
A730018C14Rik	0	0	0	0	0	0	0	0	0	0	0	0	0	0	0	0	0	0	0	0	0	0	0
A730020E08Rik	0	0	0	0	0	0	0	0	0	0	0	0	0	0	0	0	0	0	0	0	0	0	0
A730020M07Rik	53.4745	0	77.3526	79.0914	0	51.9664	110.857	0	87.4411	91.5677	0	108.85	0	0	0	0	177.96	0	44.5032	0	0	0	0
A730035I17Rik	212.717	107.068	406.712	230.788	237.915	213.686	534.632	151.942	43.7815	235.04	319.959	475.936	364.272	584.074	171.485	103.977	73.7314	111.678	114.299	970.256	125.89	210.515	155.85
A730036I17Rik	0	0	38.8358	0	0	0	0	0	43.7916	137.714	0	0	0	0	44.5663	49.5214	0	0	0	0	0	0	0
A730043L09Rik	0	0	0	0	0	0	0	0	0	0	0	0	0	0	0	0	0	0	0	0	0	0	0
A730046J19Rik	0	0	0	0	0	0	0	0	0	0	0	0	0	0	0	0	0	0	0	0	0	0	0
A730056A06Rik	0	0	0	0	0	0	0	0	0	0	0	0	51.4264	0	0	147.385	73.5974	0	105.633	0	68.0207	0	49.0821
A730063M14Rik	0	0	0	0	0	0	0	41.7837	0	0	0	0	0	0	0	0	0	58.3656	0	0	0	0	0
A730081D07Rik	8034.2	2748.64	9712.77	8166.46	7503.96	6943.51	8395.68	4781.66	7770.67	6950.45	10340.9	6996.01	8893.53	12956.1	8816.6	6041.23	10243.4	7673.42	6010.37	8683.69	4425.86	6471.52	6017.61
A730082K24Rik	0	0	0	0	0	0	0	0	0	0	0	0	0	0	0	0	0	0	0	0	0	0	0
A730085K08Rik	52.9976	55.9123	38.8932	157.449	81.0033	264.425	221.551	41.7837	43.5639	0	60.9643	162.047	101.9	83.1486	88.7659	100.088	292.078	58.3656	53.818	0	65.6605	67.9444	149.213
A730090N16Rik	0	54.829	0	0	0	0	56.1056	167.137	0	0	0	53.536	0	0	0	0	0	0	0	89.3038	69.2949	0	0
A730098A19Rik	0	0	0	0	0	0	0	0	0	0	0	0	0	0	0	0	0	0	0	0	0	0	0
A830009L08Rik	0	0	0	78.7246	0	0	0	0	0	0	0	0	0	0	0	0	0	0	0	0	0	0	0
A830010M20Rik	49.0867	206.916	41.2153	0	0	0	109.037	0	43.4743	50.1288	0	0	54.2058	0	43.1848	48.2639	0	0	52.8738	0	0	209.926	44.7284
A830011K09Rik	0	0	0	0	0	0	0	0	0	0	0	0	0	0	0	0	0	0	0	0	0	0	0
A830018L16Rik	0	0	0	0	81.0033	0	0	0	0	0	0	0	0	0	0	0	0	0	0	0	0	0	0
A830019L24Rik	0	0	0	0	0	0	0	0	0	0	0	0	0	0	0	0	0	0	0	0	0	0	0
A830019P07Rik	0	0	0	0	0	0	0	0	0	0	0	0	0	0	0	0	0	0	0	94.1938	0	0	0
A830029E22Rik	0	0	0	0	0	0	0	0	0	0	0	0	0	0	0	0	0	0	0	0	0	0	0
A830035O19Rik	11694.7	16842.1	11300.8	9466.19	11134.5	6980.13	9019.96	3667.11	12373.2	11994.6	13859.9	6393.86	12400.8	12774.6	7291.78	8811.75	14618.4	12318.3	13067.2	13736.4	12589	12125.9	13597.8
A830036E02Rik	0	0	0	0	0	52.716	0	0	43.8498	0	0	0	0	0	0	0	0	58.9937	0	0	0	0	0
A830052D11Rik	0	0	0	0	0	0	54.0743	81.5484	0	0	0	0	52.8635	0	45.0978	0	0	58.4713	0	195.111	0	0	0
A830082K12Rik	0	0	0	0	0	0	0	0	0	0	60.9643	0	0	0	0	0	0	0	0	0	0	0	0
A830082N09Rik	0	0	0	0	79.5307	0	56.1903	0	0	0	0	0	0	0	0	0	0	0	0	93.5721	0	0	0
A930001A20Rik	0	0	0	0	0	0	0	0	0	0	0	0	0	0	0	0	0	0	0	0	0	0	0
A930001C03Rik	372.923	336.955	117.579	474.689	326.511	372.515	149.421	501.443	395.098	92.2761	371.677	436.746	309.018	251.369	358.742	141.048	971.072	214.616	330.887	774.928	336.414	279.581	280.138
A930002C04Rik	53.6621	0	0	0	0	0	0	0	0	0	60.2093	0	0	0	0	0	0	0	0	0	0	0	0
A930003A15Rik	0	168.033	0	0	84.9658	0	0	0	0	0	58.0189	0	0	0	0	0	0	0	0	0	131.222	0	0
A930003O13Rik	0	55.9123	0	0	0	0	0	0	0	0	0	0	0	0	0	0	0	0	0	0	0	0	0
A930004D18Rik	0	170.215	78.697	77.9306	81.1091	0	54.5709	0	0	91.6494	0	109.948	0	0	86.8279	0	72.3076	0	109.255	0	0	0	50.822
A930005H10Rik	161.379	119.156	0	83.886	172.628	56.5408	0	0	46.4201	0	131.005	288.126	218.177	88.6	164.241	105.852	154.448	61.7264	113.834	213.76	69.4413	71.8567	0
A930006I01Rik	0	0	0	0	0	0	0	0	0	0	0	0	0	0	0	0	0	0	0	0	131.321	0	0
A930006K02Rik	0	55.9123	38.8932	0	0	0	0	0	0	0	60.9643	108.351	0	0	0	0	72.4866	0	0	0	0	67.9444	0
A930007A09Rik	0	56.6188	156.907	159.275	1030.95	51.7903	112.001	166.695	173.389	186.1	119.082	382.477	729.032	678.137	86.0391	96.0384	297.969	236.871	154.637	0	69.3195	67.4848	94.1748
A930007I19Rik	481.31	228.615	772.337	791.864	238.698	413.403	835.155	457.109	481.204	1511.07	299.907	1092.87	721.342	1274.06	43.5859	144.248	443.442	59.629	308.259	94.1385	0	135.129	143.422
A930009A15Rik	0	0	0	0	0	0	0	0	0	0	0	0	0	0	0	0	0	0	0	0	0	0	0
A930011G23Rik	0	0	0	0	0	0	0	0	43.5639	0	0	0	0	0	0	0	0	0	0	0	0	0	0
A930012L18Rik	741.904	340.764	901.698	2290.95	3268.51	1868.51	223.472	1013.48	302.908	1525.71	1090.01	1880.59	1988.17	1438.05	728.921	538.036	1256.42	933.215	629.144	1043.76	473.591	681.65	484.303
A930013F10Rik	53.3438	0	115.978	78.9158	0	0	55.4731	0	43.5854	0	0	53.8009	0	84.5458	129.99	47.6624	0	58.919	0	0	67.9693	66.3586	0
A930015D03Rik	2007.51	2006.26	1863.63	4003.34	2509.89	1902.27	1992.21	1741.62	1307.89	1605.34	2887.67	3845.99	2456.09	3328.63	1379.14	1052.72	1676.79	927.565	215.272	1891.95	983.865	614.684	845.539
A930016O22Rik	0	56.2655	38.8459	0	244.243	105.102	54.599	123.565	0	0	60.9053	162.805	51.7971	82.9343	0	251.335	0	174.087	107.684	94.3886	327.434	0	99.9681
A930017K11Rik	0	0	0	0	0	0	0	0	0	0	0	0	0	0	0	0	0	0	0	0	0	0	0
A930017M01Rik	0	0	0	0	0	0	0	0	0	0	0	0	0	0	0	0	0	0	0	0	0	0	0
A930018P22Rik	0	0	0	0	0	0	0	0	0	0	0	0	0	0	0	0	0	0	0	0	0	0	0
A930019D19Rik	107.461	229.974	0	79.4812	0	0	55.3188	82.6538	174.592	90.8957	119.222	54.197	154.406	0	85.3416	47.3967	73.1901	177.596	101.176	0	69.4541	266.897	47.2307
A930024E05Rik	53.0998	0	0	0	0	52.3696	55.1844	0	43.7196	0	60.9825	0	0	83.7376	0	49.6639	0	0	53.4531	0	65.6029	0	49.7833
A930031H19Rik	0	0	0	0	0	0	0	0	0	0	0	0	0	0	0	0	0	0	0	0	0	0	0
A930033H14Rik	0	0	0	0	0	0	0	0	0	45.7851	0	0	0	0	0	0	0	59.0218	53.3569	0	0	0	49.6098
A930037H05Rik	26985.7	7986.96	23228	24440	17365.5	16154.5	17799.9	20467.4	13077.5	20825.4	32480.1	39723.7	15442.1	32805	15454.7	10487.7	20393.8	6441.85	4910.94	17929.5	7110.7	7217.73	6212.18
A930041C12Rik	0	0	0	0	0	53.0619	0	0	0	0	0	0	101.9	0	0	0	0	58.3656	0	0	131.321	67.9444	0
AA387883	0	0	0	0	0	0	0	0	0	0	0	0	0	0	0	0	0	59.1075	0	0	0	0	49.1133
AA388235	106.979	570.749	154.88	475.646	237.123	51.5023	334.717	41.8237	260.837	183.607	177.783	1035.99	309.819	680.111	0	0	369.315	354.129	252.534	93.3293	69.5289	0	840.377
AA413626	0	0	0	0	0	0	0	41.7837	0	0	0	0	0	0	0	0	0	0	0	0	0	0	0
AA414768	0	56.7554	0	0	0	0	109.308	0	0	0	121.089	0	51.9235	0	0	49.5989	0	0	52.9894	0	0	0	98.6365
AA465934	0	0	0	0	0	0	0	0	75.5108	0	0	0	0	0	0	0	0	0	0	0	0	0	0
AA467197	158.079	111.825	232.549	157.449	81.0033	369.665	498.271	455.822	217.82	504.59	245.889	162.047	256.18	249.446	222.382	100.088	218.526	231.667	107.636	0	0	0	153.039
AA536875	0	0	0	0	0	0	0	0	0	0	0	0	0	0	0	0	0	0	0	0	0	0	0
AA543186	0	0	0	0	0	0	0	0	0	45.7851	0	0	0	0	0	0	0	0	0	0	0	0	0
AA543401	0	0	0	0	0	0	0	0	0	0	0	0	0	0	0	0	0	0	0	0	0	0	0
AA545190	0	0	0	0	0	0	0	0	0	0	0	0	0	0	0	0	0	0	0	0	0	0	0
AA619741	0	0	0	0	0	0	0	0	0	0	0	0	0	0	0	0	0	0	0	0	0	0	0
AA792892	0	0	0	0	0	0	0	0	0	0	0	0	0	0	0	0	0	0	0	0	0	0	0
AA986860	314.901	110.382	77.6156	391.431	82.4896	269.06	165.055	583.275	434.503	272.793	622.464	430.238	152.168	81.7786	317.494	153.719	71.7406	804.786	165.488	94.3499	191.51	68.5041	152.741
AB124611	399.322	238.845	769.032	0	0	347.991	515.483	180.644	655.377	257.847	1070.56	175.27	435.209	463.993	425.805	513.228	720.569	837.363	570.239	394.085	266.47	715.949	1375.47
AF067061	0	0	0	0	0	0	0	0	0	0	0	0	0	0	0	0	0	0	0	0	0	0	0
AF067063	0	0	0	0	0	0	0	0	0	0	0	0	0	0	0	0	0	0	0	0	0	0	0
AF357355	0	0	0	0	0	0	0	0	0	0	0	0	0	0	0	0	0	0	0	0	0	0	0
AF357359	0	0	0	0	0	0	0	0	0	0	0	0	0	0	0	0	0	0	0	0	0	0	0
AF357399	0	0	0	0	0	0	0	0	0	0	0	0	0	0	0	0	0	0	0	0	0	0	0
AF357425	0	0	0	0	0	0	0	0	0	0	0	0	0	0	0	0	0	0	0	0	0	0	0
AF357426	0	0	0	0	0	0	0	0	0	0	0	0	0	0	0	0	0	0	0	0	0	0	0
AF366264	54.606	0	0	0	0	52.8555	0	0	0	0	59.1917	0	0	0	45.0077	0	0	60.1901	0	0	0	0	0
AF529169	0	0	0	0	0	53.0619	0	0	0	0	0	0	0	0	0	0	0	0	53.5151	0	0	0	0
AI115009	0	0	0	0	0	0	0	0	0	0	0	0	51.4264	0	0	0	0	0	0	0	0	0	0
AI182371	0	0	0	0	0	0	0	0	0	0	143.22	4.0034	248.559	0	104.977	0	0	0	0	0	0	0	0
AI197445	0	334.377	0	0	0	0	0	0	0	0	0	0	0	0	0	0	0	0	0	0	0	0	0
AI314278	0	0	0	78.7246	0	0	0	0	0	0	0	0	0	0	0	0	0	0	0	0	0	0	0
AI413582	52.9976	111.825	38.8932	313.608	81.0033	105.24	166.382	124.402	43.5639	91.5701	245.889	108.351	51.4264	166.297	88.7659	100.088	0	0	161.454	0	65.6605	136.95	99.4752
AI427809	0	0	0	0	81.0033	0	0	0	0	0	0	0	0	0	0	0	0	0	0	0	0	0	0
AI429214	0	0	0	0	0	0	0	0	0	0	0	0	0	0	0	0	0	0	0	0	0	67.9444	0
AI450353	211.979	56.6187	39.5429	0	155.89	152.104	56.9934	42.3451	184.929	47.2457	57.8457	109.715	104.264	85.8918	42.9817	0	224.356	119.692	50.0927	0	143.167	134.065	90.5195
AI463170	105.995	0	38.8932	78.7246	0	53.0619	0	41.7837	43.5639	0	0	0	0	0	0	0	0	58.3656	107.636	94.1938	0	136.95	49.7376
AI464131	0	55.736	0	78.2717	82.6028	0	54.2083	81.5679	0	136.949	436.273	489.76	155.399	246.441	88.8537	0	0	58.0106	0	0	0	140.633	0
AI467606	0	111.96	156.336	0	0	159.848	108.488	81.807	260.435	91.3263	124.305	54.1852	0	0	177.03	360.451	290.222	114.584	54.9897	94.4807	128.177	69.0633	357.001
AI504432	297.157	472.981	247.486	246.52	0	95.0815	286.92	257.407	125.754	465.537	218.625	57.8184	107.595	170.905	288.958	45.5639	301.814	175.376	150.304	268.369	1231.1	198.016	178.753
AI506816	0	0	0	0	0	0	0	0	0	0	0	0	0	0	0	0	0	0	0	0	0	0	0
AI507597	317.072	111.825	155.573	1020.84	891.036	158.301	110.338	290.587	609.895	183.14	122.945	595.452	767.587	83.1486	222.382	250.221	656.644	637.532	269.09	283.927	328.302	682.629	497.376
AI593442	0	0	0	0	0	0	0	0	0	0	0	0	0	0	0	0	0	0	0	0	0	0	0
AI597479	0	57.6908	78.512	160.798	0	51.6696	0	0	0	0	0	0	0	0	85.7081	0	74.0874	178.677	50.1057	0	70.5403	0	46.0193
AI606473	0	0	0	0	0	0	0	0	0	0	0	0	0	0	0	0	0	0	0	0	0	0	0
AI646519	0	0	0	0	0	0	0	0	0	0	0	0	0	0	0	0	0	0	0	0	0	0	0
AI661453	105.683	55.8851	39.3041	232.773	332.404	0	54.0602	161.704	172.857	45.5964	187.926	163.893	156.83	81.8685	133.109	0	71.8583	0	225.727	95.262	188.829	141.27	52.3962
AI662270	313.199	441.573	600.569	322.57	234.11	252.08	573.89	43.1696	478.19	191.905	228.83	110.477	52.7793	499.65	470.748	417.493	221.125	300.126	354.521	183.732	357.178	134.807	318.731
AI837181	474.275	765.991	268.124	480.575	684.267	481.798	388.511	470.343	393.373	578.364	370.58	107.88	106.564	160.188	362.447	467.006	285.763	283.722	222.938	94.1307	187.499	208.153	103.176
AI839979	634.144	947.22	621.481	392.333	648.026	527.966	331.889	290.587	959.374	137.355	614.723	433.405	614.26	999.124	533.53	351.203	510.604	405.866	483.307	472.315	589.902	272.839	298.426
AI847159	0	0	0	0	0	0	0	0	0	0	0	0	51.4264	0	0	0	0	0	0	0	0	0	0
AI854703	0	0	0	0	0	0	0	0	0	0	0	0	0	0	0	0	0	0	0	0	65.6605	0	0
AI987944	107.361	0	0	0	0	51.616	0	0	43.9829	0	0	55.3475	154.082	0	43.5269	0	0	185.034	49.8235	0	213.305	133.474	46.5308
AU015228	0	0	0	0	0	0	0	0	0	0	0	0	0	0	0	0	0	0	0	0	0	0	0
AU015791	0	0	0	0	0	0	0	0	0	0	0	0	0	0	0	0	0	0	0	0	0	0	0
AU015836	0	0	0	0	0	0	0	0	0	0	0	0	0	0	0	0	0	0	0	0	0	0	0
AU016765	0	0	0	0	0	0	0	0	0	0	0	0	0	0	0	0	0	0	0	0	0	0	0
AU018091	0	0	0	0	0	0	0	0	0	0	0	0	0	0	0	0	0	0	0	0	0	0	0
AU019990	66.8737	0	49.0764	0	0	0	20.9763	0	54.97	115.545	76.9262	0	0	136.727	0	30.1998	47.1451	127.142	0	0	0	42.546	29.8253
AU021063	0	0	38.8932	78.7246	81.0033	53.0619	0	0	0	0	0	108.351	51.4264	83.1486	0	100.088	72.4866	0	0	94.1938	0	0	0
AU021092	0	0	0	78.7246	405.017	0	0	82.6178	87.1278	45.7851	0	216.702	204.753	0	88.7659	100.088	146.039	115.833	53.818	0	0	136.95	99.4752
AU022252	0	0	38.8469	0	0	53.0078	0	0	0	0	61.4651	53.7506	0	82.57	0	0	72.0942	57.5965	54.555	0	0	68.1543	0
AU022751	0	0	0	0	0	0	0	0	0	0	0	0	0	0	0	0	0	0	0	0	0	0	0
AU022754	0	0	0	0	0	0	0	0	0	0	0	0	51.4264	0	0	0	0	0	0	0	0	0	0
AU022793	0	56.4132	0	158.611	158.319	51.8807	0	0	0	138.373	0	162.249	308.53	84.3674	0	0	0	58.8608	0	0	68.071	0	0
AU023762	0	0	0	0	0	0	0	0	0	0	0	0	0	0	0	0	0	0	0	0	0	0	0
AU040320	389.86	698.202	417.382	553.779	477.523	309.928	371.733	293.262	620.914	94.8589	505.048	448.764	414.864	584.056	474.612	404.355	289.936	330.573	423.874	535.338	384.554	514.464	504.984
AU040972	0	172.766	0	79.6502	79.7221	155.175	334.491	208.138	306.914	45.7883	120.392	0	0	85.0231	216.6	48.0283	0	118.321	51.3316	283.654	69.0754	404.065	47.7919
AU041133	0	0	0	0	0	0	0	0	0	0	60.9643	0	0	0	0	0	0	58.3656	0	0	0	0	0
AV026068	0	0	0	0	0	0	0	0	0	0	0	0	0	0	0	0	0	0	0	0	0	0	0
AV039307	475.151	836.491	543.695	628.507	486.02	845.454	498.271	622.008	915.81	550.375	737.668	812.154	1074.24	749.678	623.23	701.513	875.169	869.199	322.908	94.1938	1180.85	751.635	547.114
AV051173	264.074	167.737	194.466	392.333	486.02	264.425	221.551	0	130.692	137.355	368.834	487.101	306.654	166.297	133.616	200.177	218.526	174.199	161.454	283.927	0	67.9444	49.7376
AV064505	0	0	0	0	0	0	0	0	0	0	0	0	0	0	0	0	0	0	0	0	0	0	0
AV205837	0	0	0	0	0	0	0	41.7837	0	0	0	0	0	0	0	0	0	0	0	0	0	0	0
AV320801	0	0	0	0	0	0	0	0	0	0	0	0	0	0	0	0	0	0	0	0	0	0	0
AW011738	159.096	225.033	234.046	233.882	0	157.882	274.299	41.067	261.596	91.6212	247.586	54.3125	0	166.701	87.6206	151.858	0	58.0024	54.219	190.575	64.9219	206.911	50.5343
AW046200	0	0	0	0	80.9382	0	0	0	0	0	0	0	0	0	44.8862	0	0	0	0	0	0	0	0
AW112010	158.079	167.737	194.466	78.7246	243.01	527.966	331.889	373.205	130.692	321.449	306.853	216.702	101.9	249.446	311.148	150.133	146.039	0	161.454	94.1938	262.642	67.9444	348.163
AW146154	0	0	0	0	0	0	0	0	0	0	0	0	0	0	0	0	0	0	0	189.733	0	0	0
AW209491	0	56.0467	38.7999	0	0	0	0	0	0	0	0	0	0	0	0	0	0	0	0	0	68.0254	65.6501	0
AW495222	0	0	0	0	0	0	0	0	0	0	0	0	0	0	0	0	0	0	0	0	0	0	0
AW549542	105.321	0	0	0	0	53.3205	0	0	0	0	0	0	100.533	0	45.5293	0	0	0	0	0	0	67.8939	0
AW549877	347.726	105.985	122.442	244.67	0	0	56.5836	42.8637	209.249	354.963	54.3414	115.495	53.8274	0	164.299	91.3891	0	175.319	199.974	89.2812	137	132.366	89.6966
AW551984	0	0	0	0	0	0	0	0	0	0	0	0	0	0	0	48.962	0	61.4535	52.2436	0	0	0	0
AW554918	53.6361	172.594	0	79.6304	0	51.6522	55.5872	0	87.1999	137.538	119.185	218.761	0	85.1008	43.249	47.3695	73.3629	59.4597	0	93.335	69.4601	66.4989	140.404
AW822252	0	0	0	0	0	0	0	0	0	0	0	0	0	0	0	0	0	0	0	0	0	0	0
AY074887	158.079	55.9123	77.7864	157.449	162.007	158.301	110.338	41.7837	43.5639	228.925	183.909	108.351	51.4264	83.1486	133.616	50.0442	146.039	0	53.818	0	131.321	67.9444	99.4752
AY358078	0	0	0	0	0	0	0	0	0	0	0	0	0	0	0	0	0	0	0	0	0	0	0
AY512915	0	0	0	0	0	0	0	0	0	0	0	0	0	0	0	0	0	0	0	0	0	0	0
AY512931	53.686	56.8689	0	0	316.747	52.0512	0	41.9921	44.0428	0	121.655	109.077	0	0	0	48.5934	0	59.398	52.1691	94.3646	0	67.1908	0
AY702102	0	0	117.026	0	238.818	0	0	0	44.1973	0	0	0	0	0	0	48.8128	73.8005	59.5408	52.403	94.6446	0	0	0
AY702103	0	0	0	0	0	0	0	0	0	0	0	0	0	0	0	0	0	0	0	0	0	0	0
AY761184	0	0	0	0	0	0	0	0	0	0	0	0	0	0	0	0	0	0	0	0	0	0	0
AY761185	0	0	0	0	0	0	0	0	0	0	0	0	0	0	0	0	0	0	0	0	0	0	0
Aaas	105.192	219.338	0	0	0	161.954	109.364	0	0	45.4019	0	0	50.9158	0	91.1587	51.4173	71.6434	57.8054	110.772	190.166	190.675	68.6203	51.0261
Aacs	313.913	55.1564	310.136	0	167.695	216.605	217.511	207.057	302.066	181.196	124.737	216.178	102.099	243.368	225.587	311.622	143.843	399.763	278.732	94.3193	316.23	139.283	205.628
Aadac	0	0	0	0	0	0	0	0	0	0	0	0	0	0	0	0	0	0	0	0	0	0	0
Aadacl2	0	0	0	0	0	0	0	0	0	0	0	0	0	0	0	0	0	0	0	0	0	0	0
Aadacl3	0	0	0	0	0	0	0	0	0	0	0	0	0	0	0	0	0	0	0	0	0	0	0
Aadacl4	0	0	0	0	0	0	0	0	0	0	0	0	0	0	0	0	0	0	0	0	0	0	0
Aadat	0	0	0	0	0	0	0	0	0	0	0	0	0	0	0	0	0	0	0	0	0	0	0
Aaed1	0	56.758	0	78.7686	0	0	0	41.0487	87.1137	0	0	109.634	103.481	0	86.5891	246.739	0	116.557	0	94.7209	0	0	245.584
Aagab	2647.67	9367.21	1825.18	2294.02	4064.27	2041.2	1004.97	1798.18	1611.58	2110.08	1032.64	2829.22	3728.64	1847.02	438.617	1663.5	5675.23	4993.75	1769.36	1984.57	1955.91	2561.71	2321.24
Aak1	854.317	1193.81	624.373	635.518	635.771	569.605	336.838	698.429	777.179	556.264	842.723	437.793	664.544	510.392	738.366	579.265	520.117	829.519	310.506	662.481	1561.79	534.69	707.26
Aamdc	0	167.737	0	0	81.0033	53.0619	0	41.7837	0	0	60.9643	0	153.327	0	0	0	0	0	107.636	0	0	0	0
Aamp	470.18	875.258	661.001	469.742	84.0083	272.507	434.688	582.4	908.151	588.867	625.843	321.743	613.792	565.553	772.682	683.232	573.356	740.663	785.402	569.365	439.17	765.546	570.977
Aanat	573.777	218.791	620.871	786.659	85.6815	599.836	748.337	165.84	428.56	1310.06	437.366	435.378	207.049	1609.15	134.841	370.482	571.642	396.937	450.775	946.595	187.516	351.134	104.355
Aar2	0	55.4394	270.627	157.149	244.893	213.245	275.112	83.0811	43.5942	45.609	185.273	53.4702	355.152	329.772	225.468	101.116	72.0899	115.302	108.901	94.1881	129.018	68.0787	50.3298
Aard	0	0	0	0	0	0	0	40.0519	0	47.7647	0	0	0	0	0	0	0	0	56.7233	0	0	0	0
Aars	682.947	939.924	700.313	1170.22	576.355	1769.48	985.656	1967.21	650.24	912.209	749.971	977.839	563.793	1068.29	1033.59	826.711	650.957	456.841	1109.07	856.946	506.368	900.585	513.79
Aars2	0	960.299	119.523	75.032	84.7159	206.648	54.5484	41.2904	43.8027	131.257	63.1292	55.0164	106.031	82.7767	127.954	106.435	72.1039	57.5551	56.8855	0	378.832	142.52	158.353
Aarsd1	104.915	329.079	0	78.4891	83.3604	107.302	54.0353	41.7762	43.1877	45.3274	124.506	53.5273	101.767	0	45.4199	103.538	0	0	166.861	94.2556	189.947	346.932	0
Aasdh	53.2758	168.671	77.452	0	0	52.3771	110.799	0	43.7996	0	0	108.194	51.1029	83.9219	44.6462	49.0271	72.7073	58.6655	0	0	132.673	269.564	196.307
Aasdhppt	0	0	0	0	80.3837	101.651	0	44.2213	88.1946	0	0	0	0	0	86.4445	47.2335	0	0	104.513	94.3991	0	69.2635	93.9303
Aass	0	0	0	0	78.7901	0	0	0	0	0	0	0	52.8709	0	0	0	0	0	0	0	0	0	0
Aatf	53.2819	167.977	77.9057	156.467	159.342	261.454	55.3547	289.107	87.7917	92.2295	184.661	0	0	251.892	44.8038	149.069	219.323	174.162	374.461	284.232	261.814	203.711	199.341
Aatk	0	0	80.4294	159.505	341.322	0	0	164.26	176.132	139.7	128.42	173.916	215.562	0	89.7055	0	143.549	169.07	168.34	190.453	0	140.718	156.635
Abat	159.404	507.023	150.873	236.184	644.723	52.9134	167.51	208.961	263.766	92.0304	614.006	1686.7	409.55	926.506	133.868	197.453	146.96	233.643	159.138	189.825	332.64	67.545	294.727
Abca1	1532.44	669.098	2400.06	1585.94	1019.37	872.419	2101.36	1803	2477.83	5460.89	1659.44	1687.67	1655.74	1869.87	1346.49	1287.02	2086.32	1605.25	1337.84	1033.99	1111	1349.77	794.967
Abca12	0	0	0	0	0	0	0	0	0	0	0	0	0	0	0	0	0	0	0	0	0	0	0
Abca13	106.801	114.336	77.5565	79.5568	0	0	55.7554	0	0	138.124	58.7456	0	0	85.0705	43.1225	0	0	0	0	0	0	0	231.66
Abca14	0	0	0	0	0	0	0	0	0	0	0	0	0	0	0	0	0	0	0	0	0	0	0
Abca15	0	0	0	0	0	0	0	0	0	0	0	0	0	0	0	0	0	0	0	0	0	0	0
Abca16	0	0	0	0	0	0	0	0	0	0	0	0	0	0	0	0	0	0	0	0	0	0	0
Abca17	0	0	0	0	0	0	0	42.1265	0	0	0	0	0	0	44.4852	0	72.5159	0	0	0	66.8024	66.5836	0
Abca2	261.32	329.405	348.94	157.368	674.049	217.07	324.36	124.213	430.992	543.883	437.077	108.32	307.599	242.898	496.944	366.702	215.076	171.226	671.768	190.213	502.415	418.269	362.305
Abca3	752.593	2646.41	564.849	880.904	1114.8	779.408	564.18	938.892	1650.75	420.63	1725.76	1375.49	1297.32	419.049	1121.02	947.935	443.372	1265.79	850.059	971.875	3127.23	1058.81	731.607
Abca4	52.8982	55.3811	155.335	0	80.8582	105.86	55.2131	0	0	45.8555	61.5276	53.3718	50.7952	82.8849	45.7066	50.4489	0	58.3097	0	94.3797	129.394	67.9613	0
Abca5	0	0	39.103	0	77.5336	0	55.9795	83.0407	0	0	0	54.0257	103.191	0	0	0	0	58.7103	0	0	69.5124	65.0721	0
Abca6	0	0	157.691	0	105.036	68.0649	0	0	0	0	0	71.9715	0	0	39.2807	23.7796	0	86.7511	143.815	0	0	0	94.2363
Abca7	734.981	1049.4	1403.04	547.749	421.544	324.125	591.94	573.119	1207.19	1406.33	1501.8	380.6	676.007	1136.15	1514.43	1477.95	933.522	852.407	1521.11	1135.65	623.97	1124.17	887.356
Abca8a	53.7062	115.335	155.019	79.8239	453.466	206.289	0	167.008	87.246	91.6625	59.1377	163.81	414.684	85.1096	85.6729	287.066	298.409	179.332	306.122	94.2829	0	405.357	330.868
Abca8b	53.3332	57.0997	77.819	159.472	337.437	101.637	111.998	82.9479	216.497	46.2538	0	109.132	103.356	170.52	127.895	187.687	222.947	59.8842	0	281.104	211.687	66.5591	45.9993
Abca9	0	56.9881	0	79.4968	78.7645	0	111.847	82.9563	0	46.1992	0	54.0921	0	0	43.3154	189.972	73.9354	118.795	305.705	0	139.792	336.347	187.454
Abcb10	53.0328	212.119	40.1984	157.004	239.876	106.739	290.549	196.648	305.355	93.0453	375.66	53.3087	52.2724	166.931	259.361	203.632	148.838	169.713	111.31	96.0543	257.513	208.758	150.881
Abcb11	0	0	0	0	0	52.5791	0	0	0	0	0	0	52.1938	0	44.5965	0	0	0	53.1216	0	0	0	0
Abcb1a	161.859	0	211.302	182.414	238.683	247.156	56.7537	314.621	125.476	323.325	54.1664	302.763	503.746	177.979	90.1792	208.711	165.115	405.262	105.286	93.6397	134.945	279.178	179.876
Abcb1b	403.914	0	269.547	141.569	79.0947	445.969	168.73	613.772	86.3788	175.229	0	265.499	188.306	330.362	163.789	115.963	132.145	177.44	353.648	459.092	206.744	185.724	281.447
Abcb4	53.4008	113.84	0	0	0	52.586	0	0	0	0	0	0	0	0	44.1193	0	0	58.2864	0	0	0	0	0
Abcb5	0	0	0	0	0	0	0	0	0	0	0	0	0	0	0	0	0	0	0	0	0	0	0
Abcb6	53.1084	0	0	233.228	0	106.61	0	41.1956	87.1695	0	0	0	52.1983	164.781	0	103.916	144.984	114.322	0	94.8406	190.266	69.4288	51.6338
Abcb7	262.47	55.8396	158.98	80.3693	77.5692	0	114.203	169.329	216.064	142.755	57.1043	219.372	104.269	0	127.726	92.4998	149.5	60.4674	150.747	185.95	143.64	134.434	135.523
Abcb8	52.7225	166.123	0	78.8944	0	0	54.1917	41.8547	0	136.439	62.3535	108.667	206.84	0	0	104.881	0	0	0	0	0	69.4904	103.805
Abcb9	105.943	614.84	78.8683	78.3241	167.4	0	53.9811	80.3336	43.2304	0	0	54.7153	0	0	44.6024	0	0	57.4638	227.273	95.8265	315.872	70.639	0
Abcc1	738.565	220.818	1084.21	782.676	889.616	530.598	664.323	877.293	875.634	1237.41	1111.53	1130.47	808.94	913.224	1221.43	452.583	655.669	578.857	648.465	378.321	194.742	476.922	599.332
Abcc10	52.5682	111.022	0	0	0	215.955	0	0	84.7836	0	125.346	53.4959	102.464	0	0	52.3601	0	0	112.008	94.0805	62.1628	140.027	0
Abcc12	0	0	0	0	0	0	0	0	0	0	0	0	0	0	0	0	0	0	0	0	0	0	0
Abcc2	53.7104	0	38.8813	0	79.8881	52.4376	0	0	0	45.9848	0	109.253	0	0	0	0	0	0	0	0	0	0	0
Abcc3	156.984	0	193.921	234.292	164.632	215.072	54.7931	333.627	521.97	134.586	124.47	214.986	50.8995	327.396	318.25	252.489	0	115.005	55.1592	94.4026	127.798	138.013	0
Abcc4	158.845	112.64	155.548	0	79.9636	156.589	278.376	82.8544	218.546	91.944	121.88	53.7757	204.941	167.967	265.083	98.2042	147.114	233.782	158.236	94.1396	66.8624	135.981	97.6046
Abcc5	454.787	1338.15	470.539	677.839	1248.02	991.153	964.759	1239.54	1112.33	559.463	890.039	792.471	660.006	505.765	1245.91	469.529	319.358	762.418	276.342	1394.46	3849.02	1060.94	422.11
Abcc6	0	0	0	0	0	0	0	0	0	0	0	0	0	0	0	0	0	0	0	0	0	0	0
Abcc8	0	0	0	78.5097	0	0	0	0	0	0	0	0	51.5672	0	0	0	0	0	0	0	0	0	0
Abcc9	53.3857	0	78.1682	237.201	315.394	308.849	169.311	167.48	174.468	186.019	239.17	109.043	309.619	85.1806	86.5989	47.8527	595.724	118.612	256.989	0	69.3141	404.653	329.995
Abcd1	630.046	496.54	466.879	0	0	162.766	596.4	207.239	432.579	364.11	688.606	217.318	206.069	162.608	180.539	523.444	144.028	228.161	447.396	474.061	692.827	628.091	724.654
Abcd2	53.3842	0	79.0642	0	0	51.206	113.961	168.182	43.5146	0	58.4287	54.3266	0	86.0857	129.023	46.936	74.7024	119.829	253.553	282.628	213.41	268.533	91.9716
Abcd3	210.967	168.781	40.6344	328.115	240.047	141.474	0	355.848	175.768	48.8185	174.059	282.753	53.745	0	259.608	221.7	75.3251	243.245	51.7666	93.3963	72.0113	137.444	218.787
Abcd4	0	0	0	0	0	0	0	41.4978	0	0	60.8829	0	0	0	45.2195	50.6011	0	113.638	54.4719	0	0	0	50.1647
Abce1	265.843	226.706	352.636	559.209	390.822	814.335	170.709	1004.3	346.648	187.197	409.458	438.09	208.892	859.586	468.577	608.525	224.942	180.357	351.858	93.599	286.391	402.793	274.245
Abcf1	2726.15	2965.52	1898.79	2895.24	2807.07	2530.92	2633.67	2836.95	2261.24	2049.18	1993.07	1450.71	2030.25	2288.94	2864.95	2675.2	2163.4	2066.83	2817.68	3030.34	2988.24	1654.09	2550.76
Abcf2	494.586	1318.84	1116.61	978.068	596.22	1306.28	1274.11	1623.8	953.898	998.742	1162.82	1088.72	883.524	943.064	1398.8	988.544	294.507	1117.05	1238.36	617.083	1194.67	1158.58	810.244
Abcf3	157.666	55.5011	193.662	0	81.0536	212.72	110.264	458.863	43.6841	45.6085	123.647	322.829	151.354	0	271.644	251.389	435.54	58.2939	216.816	0	194.454	136.818	350.548
Abcg1	1160.22	1723.61	932.519	628.668	1055.35	1642.17	442.882	1662.22	521.915	413.109	737.597	594.537	614.283	497.484	847.966	1205.51	510.769	1044.31	1291.61	1135.56	1765.49	2054.52	1391.02
Abcg2	0	60.0876	135.249	0	0	53.8329	57.7071	43.5944	0	47.4592	0	113.937	135.201	0	45.1097	0	64.0488	61.8663	52.869	0	0	69.2329	49.3622
Abcg3	0	286.074	0	0	0	51.6505	0	0	0	0	0	0	0	0	0	48.5091	0	0	0	0	0	0	95.9461
Abcg4	0	0	0	0	0	0	0	40.8031	0	0	125.899	0	0	0	0	0	0	0	55.9086	0	0	0	0
Abcg5	0	0	0	0	0	0	0	0	0	0	0	53.6961	0	0	0	0	0	0	0	0	0	0	0
Abcg8	250.351	132.204	0	217.855	152.571	197.769	0	0	40.1617	0	0	100.283	94.2958	76.0997	54.155	136.84	0	67.2835	48.9442	0	0	185.688	58.5703
Abhd1	2627.47	2806.61	1943.42	2118.28	2046.63	2190.16	2210.66	1258	3100.49	2053.66	2609.84	751.985	4308.93	2538.81	2160	2830.02	3120.56	4340.31	3684.38	4291.2	3452.57	2548.52	3659.73
Abhd10	131.822	0	6.29918	0	0	0	0	102.865	324.545	15.1613	0	0	0	0	327.678	0	36.2354	0	0	0	0	0	0
Abhd11	0	313.686	219.04	101.947	0	361.341	141.847	406.042	178.592	0	122.611	73.3765	136.67	0	242.6	117.896	161.538	447.273	82.9954	154.711	196.373	157.776	253.116
Abhd11os	0	0	0	0	0	0	0	0	0	0	0	0	0	83.1486	0	0	0	0	0	0	65.6605	0	0
Abhd12	402.396	2442.38	1707.28	378.794	614.141	955.385	740.58	1833.32	510.886	506.135	481.413	1276.22	757.396	574.787	270.458	1844.67	770.621	350.17	1002.34	893.556	1515.28	2683.58	604.244
Abhd12b	0	0	0	0	0	0	0	0	0	0	0	0	0	0	0	0	0	0	0	0	0	0	0
Abhd13	159.546	56.8865	197.123	0	473.544	0	56.7361	369.119	304.091	186.507	178.882	0	52.595	0	85.1795	95.4938	149.77	236.421	256.821	189.811	139.771	135.798	46.8643
Abhd14a	0	0	0	0	80.9902	0	58.2464	0	0	0	0	0	0	157.536	0	0	147.37	58.8977	54.3086	0	0	68.5637	0
Abhd14b	0	0	38.5328	78.0941	164.811	106.34	0	0	0	0	0	268.337	151.78	0	89.4412	0	216.503	114.555	0	94.243	0	0	0
Abhd15	474.482	4193.85	196.378	0	244.522	159.135	274.826	78.1016	302.436	226.805	629.975	110.807	471.919	331.637	217.222	205.461	145.844	57.1321	499.327	288.342	2386.26	139.75	669.195
Abhd16a	313.946	440.404	155.724	0	339.317	54.4947	429.83	329.079	171.913	226.106	312.241	217.741	259.272	404.065	403.646	262.858	143.457	170.512	281.38	284.422	250.55	279.806	260.193
Abhd16b	52.3674	218.56	38.7132	78.612	250.984	107.781	0	82.8784	86.2755	45.1891	61.7822	215.345	0	161.98	45.712	51.7881	71.3331	114.126	55.6631	0	0	0	0
Abhd17a	106.641	216.647	444.331	155.004	239.717	213.52	233.845	113.812	348.974	46.6337	191.992	106.729	208.696	83.183	301.371	261.288	0	280.842	514.631	0	568.271	352.417	418.93
Abhd17b	512.061	160.735	81.3239	569.294	474.343	300.016	230.467	170.709	386.609	540.047	510.732	224.97	584.239	167.656	126.886	233	521.06	293.857	204.275	183.121	276.762	469.903	274.02
Abhd17c	320.239	211.26	244.692	617.947	77.8057	419.213	181.362	431.465	307.15	434.087	496.181	470.293	310.69	337.924	129.123	150.715	150.191	57.6553	164.67	95.4742	64.7484	346.24	247.895
Abhd18	0	0	0	0	80.2149	98.6032	0	43.8169	43.1395	0	55.9833	57.4	107.74	0	0	0	74.6163	0	0	0	0	0	45.5398
Abhd2	528.744	334.223	1006.43	1490.99	887.302	1003.43	554.405	1043	481.126	1145.18	738.051	971.9	761.704	833.641	1209.83	647.954	510.721	639.228	214.249	567.755	262.474	407.979	396.498
Abhd3	0	0	0	0	0	0	0	0	0	0	0	0	0	0	0	46.3538	0	0	0	0	141.776	0	0
Abhd4	317.721	111.241	389.622	473.024	411.192	270.095	111.001	462.613	175.783	183.538	187.387	540.598	227.518	248.536	414.234	304.914	71.9817	288.648	437.554	190.213	256.523	411.184	252.822
Abhd5	110.864	59.2089	162.791	150.937	164.107	292.64	213.943	273.796	135.123	219.977	291.835	56.3959	54.4569	177.1	419.882	322.227	71.0653	176.052	215.116	595.594	293.171	583.82	225.797
Abhd6	0	0	38.7452	0	0	0	0	41.8911	0	0	0	0	0	84.1486	44.3723	49.2304	0	59.4267	50.6091	0	67.6071	0	0
Abhd8	315.178	674.257	236.67	230.924	163.008	158.896	0	77.7411	42.9933	45.8896	126.172	111.421	316.419	0	130.168	157.269	0	56.7308	0	95.8818	438.745	69.8965	105.235
Abi1	1204.94	997.164	1357.55	1291.3	1562.31	1262.55	973.764	1573.93	1344.75	1770.43	974.144	715.663	1261.87	927.895	1363	833.851	300.81	1257.1	1057.72	1200.26	930.466	1211.17	996.477
Abi2	8978.06	6075.31	9123.46	21080.8	13362.5	13588	9552.72	13048.6	7549.53	8503.74	12506.8	18860.1	10075.9	11861	8406.76	7870.13	9931.89	12309.7	7164.33	11540.1	8786.86	11442.8	4839.43
Abi3	23698.4	13868.8	25685.4	19398.8	12535.1	16284.9	23601.3	10685	28001	18921.1	31590.8	7978.87	21513.7	28516.5	21936.8	34760.7	24330.5	30508.5	27800.5	36874.5	18736.4	30943.4	38430.1
Abi3bp	515.217	387.388	559.167	895.449	732.792	547.897	455.431	1105.33	515.48	821.187	454.581	889.536	997.954	754.153	466.278	832.885	1034.6	1362.72	855.712	1092.45	1051.65	666.907	590.644
Abl1	1503.09	1768.2	1324.09	1058.71	680.42	1152.22	941.061	1352.48	1646.97	1161.3	1226.46	1276.3	1067.42	1084.46	1699.6	1647.69	1466.29	1346.73	1484.3	871.321	1888.86	1322.02	932.811
Abl2	11597.5	3796.69	7883.12	16965	33985.4	9471.22	9817.84	8840.26	9765.33	11041	13684.5	29926.2	21401	15922.2	4955.12	4297.41	12053.2	3674.2	1915.23	6177.92	2018.16	3192.03	3432.87
Ablim1	1106.88	2373.41	367.249	573.223	555.112	558.43	404.888	817.204	1641.12	356.144	1389.12	733.819	928.619	438.456	1279.55	915.209	591.999	962.017	833.81	1074.92	2577.95	1019.38	1033.52
Ablim2	0	0	0	0	246.093	0	0	0	0	0	0	106.994	0	0	0	0	0	0	0	0	0	0	0
Ablim3	52.7594	55.3125	116.397	157.081	490.853	268.223	0	167.377	348.951	45.5617	0	268.267	253.2	82.2388	90.8309	203.315	71.9284	288.435	164.394	94.3562	128.299	273.865	101.118
Abo	0	0	0	0	0	0	0	0	0	0	0	0	0	0	0	0	0	0	0	0	0	0	0
Abr	2050.84	2257.38	2331.74	1524.94	1945.79	1674.46	1708.56	1978.28	1615.82	1531.3	2517.62	1523.46	1534.79	2023.77	1709.58	1465.37	1277.12	1516.61	1534.03	1558.88	1928.18	1638.21	938.02
Abra	52.8016	221.123	39.6947	0	78.005	51.2935	0	42.362	86.592	47.4542	0	108.974	155.618	85.156	43.68	47.7512	151.446	181.303	155.977	94.5095	0	136.662	93.3826
Abracl	156.638	219.519	40.9688	78.6877	76.0269	0	113.127	165.542	174.159	234.829	286.657	107.517	54.1458	177.935	337.086	183.16	222.921	62.4192	49.7122	92.6763	71.0503	132.512	0
Abraxas1	370.961	901.629	393.254	640.252	626.795	508.114	340.622	588.481	607.861	329.725	467.119	439.098	521.502	767.277	427.12	233.803	745.617	718.974	303.105	841.348	1138.29	336.021	229.349
Abraxas2	160.137	228.511	38.7229	158.941	238.51	154.763	0	249.798	43.7786	321.781	59.5638	109.369	102.659	424.86	172.585	47.9298	148.051	295.806	358.576	93.8787	276.017	268.516	47.5887
Abt1	106.942	170.718	427.231	158.942	79.8258	311.011	167.762	125.011	305.463	184.298	120.504	109.185	154.82	0	130.653	96.5397	221.205	117.653	258.317	189.006	68.3342	0	143.225
Abtb1	310.889	1275.86	304.827	77.9434	168.041	107.376	326.839	125.514	391.689	321.014	253.234	268.129	312.453	79.9671	223.147	418.136	142.08	402.209	228.024	478.229	379.956	208.085	683.748
Abtb2	1522.9	1294.14	1375.93	703.67	901.718	694.546	1429.79	819.618	1894.57	1867.43	633.316	832.774	1414.9	828.094	1304.6	622.448	799.247	338.062	392.599	480.504	509.894	628.721	987.567
Acaa1a	261.913	875.889	481.243	587.878	576.658	194.329	1001.06	584.732	954.996	648.966	674.235	528.738	303.471	828.496	336.42	725.044	507.78	596.9	385.731	645.239	291.851	384.589	605.973
Acaa1b	52.306	74.3007	224.344	424.773	243.76	557.385	256.931	364.475	121.085	132.409	205.218	411.605	426.756	0	365.097	317.607	0	80.2353	338.784	122.422	147.404	312.305	122.295
Acaa2	105.53	496.254	193.982	156.767	244.013	213.663	331.766	208.441	436.837	91.3118	310.159	53.2057	151.274	247.216	318.245	253.478	72.0654	115.327	655.354	94.3442	834.451	137.203	353.341
Acaca	159.013	391.225	271.098	234.05	476.806	261.234	223.056	124.674	395.703	415.49	122.927	378.167	152.291	336.359	578.896	196.98	732.529	698.85	476.369	94.1165	396.073	269.828	345.558
Acacb	0	0	0	78.7295	0	54.4861	54.0673	82.9243	86.2843	90.424	0	107.904	306.323	0	90.3288	103.899	71.269	0	55.7855	0	63.1245	69.0347	0
Acad10	52.67	110.361	77.8724	78.8083	0	0	220.413	83.5116	261.239	136.484	250.738	53.3262	152.309	81.5792	137.909	259.113	71.6627	114.86	111.655	94.6612	253.991	138.936	154.104
Acad11	53.2541	0	77.9567	0	79.6983	52.2845	55.7695	42.1286	43.7331	46.1286	0	53.9072	0	0	44.389	146.135	0	177.055	0	0	0	67.4287	145.259
Acad12	0	0	0	0	81.1745	53.2081	0	0	0	0	60.6686	0	0	0	0	50.6436	0	0	0	0	0	67.463	0
Acad8	0	166.251	79.8677	0	0	50.8079	0	0	0	0	0	0	52.6215	166.785	0	94.3591	74.4644	121.367	0	0	0	67.9032	46.3113
Acad9	106.94	170.843	194.246	79.1226	80.0156	103.698	55.3801	165.975	174.836	183.531	0	0	102.659	0	174.096	97.4648	147.339	58.9935	52.1617	94.0653	202.599	67.3235	242.013
Acadl	582.745	392.006	314.981	555.571	388.726	356.65	570.322	627.12	564.06	378.675	472.458	271.945	519.239	600.102	732.212	520.141	225.04	418.192	458.363	188.95	491.553	336.946	323.744
Acadm	158.383	391.499	0	78.8662	78.9906	51.8809	168.319	82.5628	43.4936	139.266	0	162.518	0	168.786	0	97.2529	221.996	294.521	261.953	0	339.253	136.137	96.1919
Acads	261.064	329.122	116.69	157.396	169.868	217.697	215.32	165.75	85.9874	225.937	312.388	270.64	102.752	322.441	45.3924	105.168	0	226.78	112.681	94.2423	499.507	140.229	208.009
Acadsb	52.4133	110.795	239.422	402.767	156.007	50.632	172.503	171.14	130.224	47.9356	56.8945	275.361	157.26	251.09	299.172	231.421	73.4761	478.556	354.058	0	356.314	402.672	136.311
Acadvl	315.08	1099.54	231.848	548.083	245.904	268.411	220.174	333.852	348.625	411.142	186.091	160.919	100.676	656.711	318.323	612.77	361.84	345.102	548.876	852.717	191.834	343.617	506.875
Acan	157.059	276.024	38.9865	234.23	248.513	53.9431	108.759	370.473	0	227.969	0	598.262	102.321	81.9637	224.228	155.122	0	114.423	0	190.856	127.27	0	51.4545
Acap1	314.648	1431.24	310.738	0	331.735	323.025	381.578	206.279	563.481	181.699	249.945	53.4066	511.74	406.939	361.702	416.517	215.552	114.143	390.941	284.608	756.597	139.236	618.05
Acap2	896.385	617.014	1381.55	640.928	707.683	866.277	1021.91	1300.28	1258.66	1132.41	702.237	1100.68	941.568	846.532	769.483	1084.89	892.2	833.742	711.281	652.279	914.82	404.411	878.878
Acap3	475.966	324.366	120.296	619.355	243.374	482.881	457.444	156.652	391.533	512.314	571.369	373.736	467.764	412.768	481.168	367.065	438.44	224.801	340.816	768.653	749.983	630.948	469.511
Acat1	313.405	886.455	237.911	240.482	550.882	301.902	340.672	296.598	519.287	335.47	173.212	110.978	262.362	253.811	384.87	375.157	222.688	415.429	506.531	277.19	907.333	536.267	322.636
Acat2	0	118.179	40.4087	81.5831	251.151	167.101	177.51	132.909	45.6766	97.3932	63.5321	262.967	109.375	0	190.796	105.388	75.9782	60.5934	222.5	202.574	279.207	144.269	0
Acat3	16866.3	23568.8	13854	21896.4	25924.1	27447.8	20961.7	18006.3	12184.4	14558.6	18566.8	24021.5	13734	17715.8	17212.3	19603.2	19129.5	19565.8	17942.4	23221.5	20643.9	18571.5	17120.4
Acbd3	1116.86	1480.26	1239.32	1018.74	1793.47	1342.53	1982.45	1091.27	1091.99	1234.94	1029.23	1447.92	986.506	1958.39	1419.44	876.144	822.645	1052.5	845.069	1995.63	810.25	954.395	623.562
Acbd4	157.262	221.126	117.335	78.2557	83.8223	161.6	107.623	122.403	86.3091	45.3798	62.1342	0	103.628	162.602	89.054	52.6542	288.012	113.606	169.088	190.858	125.532	140.905	52.176
Acbd5	414.808	442.005	517.906	322.754	155.44	353.122	459.308	342.125	217.644	526.806	230.24	496.423	262.835	168.254	299.373	232.583	222.773	657.317	353.992	555.18	717.653	201.819	181.608
Acbd6	328.884	1015.05	582.855	296.612	82.4145	805.383	555.152	533.438	127.983	445.623	330.753	463.454	377.442	344.33	411.697	316.916	449.818	793.452	752.133	394.475	257.855	498.869	477.5
Acbd7	0	0	0	0	0	0	0	0	0	0	0	0	0	0	0	0	0	0	0	0	0	0	0
Accs	106.321	56.114	77.7721	0	0	0	55.4388	0	0	0	60.5491	0	0	0	88.3641	49.223	146.746	58.7167	52.8623	93.99	66.4703	67.467	0
Accsl	0	0	0	0	81.0033	0	0	0	0	0	0	0	0	0	0	0	0	0	0	0	0	0	0
Acd	127.913	235.076	94.7965	0	0	137.113	92.0258	34.802	0	0	151.97	46.014	88.7272	98.6925	163.389	137.944	0	99.1363	139.487	236.618	284.611	0	91.1818
Ace	1684.57	836.701	1264.73	3526.56	3003.6	3024.56	1082.69	3534.89	1948.05	2293.83	1760.66	3140.46	5928.43	3187.81	2206.27	2755.28	2331.96	3631.79	3451.94	2610.89	1500.12	3743.53	2236.62
Ace2	0	0	0	0	0	51.9035	0	0	44.0515	138.558	0	54.4434	52.1096	0	43.7518	48.4831	0	60.3824	0	0	0	0	0
Ace3	0	0	0	0	0	0	0	0	43.922	45.9027	0	0	50.8764	0	0	0	0	0	0	0	65.6605	0	0
Acer1	0	0	0	0	0	0	0	0	0	0	0	0	0	0	0	0	0	0	0	0	0	0	0
Acer2	465.656	141.313	16.1716	394.339	98.3681	479.881	162.767	69.3832	54.3	191.469	152.068	294.164	427.002	175.345	534.129	318.9	538.066	977.615	214.315	230.977	355.814	743.557	38.3587
Acer3	210.385	112.769	314.048	79.8329	0	0	227.98	334.196	129.089	141.255	173.052	218.268	52.3932	250.658	168.297	366.336	223.476	179.176	148.193	185.601	285.728	132.995	0
Ache	106.043	223.601	79.1227	0	0	0	108.839	0	43.3688	45.9225	0	0	0	82.4229	44.9286	105.475	0	57.212	0	0	62.9648	0	105.051
Acin1	7703.44	11847.1	5646.96	4327.7	6266.19	6839.55	5786.2	5833.33	6532.87	3971.43	4652.47	5632.64	6682.38	6909.52	7497.96	6053.94	5286.26	6398.23	7962.79	4746.73	7715.01	6149.88	8373.82
Ackr1	0	0	38.8932	0	0	53.0619	0	41.7837	43.5639	45.7851	0	0	0	0	44.8501	50.0442	0	0	0	0	131.321	0	0
Ackr2	106.013	0	426.765	78.8874	0	214.196	166.632	293.647	174.996	91.2563	61.4989	323.782	97.3747	248.011	317.006	353.56	71.9952	58.2113	162.751	283.872	0	204.936	200.364
Ackr3	262.849	111.136	316.687	398.611	313.963	307.236	171.67	760.383	216.927	332.59	235.421	272.467	155.61	0	478.738	427.296	371.903	417.073	462.708	280.672	209.359	0	324.827
Ackr4	159.06	224.373	0	78.7267	0	103.876	110.701	42.0003	131.7	45.8712	182.394	108.516	152.471	0	44.5385	0	72.7963	175.298	104.904	93.6934	266.5	403.762	97.3743
Acly	1583.62	1838.7	814.474	1028.19	969.073	946.782	945.512	1044.97	1001.06	1013.31	1094.63	1187.38	872.208	1169.72	1771.08	1138.04	1322.33	820.951	1273.08	1037.96	1866.82	887.739	1607.63
Acmsd	0	0	235.791	318.106	77.6251	50.3055	112.784	0	0	94.4784	0	0	103.406	0	0	0	0	60.2079	0	92.2811	0	0	45.7356
Acnat1	53.9536	0	0	0	0	52.1218	0	0	0	0	0	0	0	0	0	0	0	0	0	0	0	0	0
Acnat2	0	0	0	0	0	0	0	0	0	0	0	0	0	0	0	0	0	0	0	0	0	0	0
Aco1	423.95	280.564	427.707	313.26	723.626	315.319	444.255	693.093	479.815	228.753	308.931	1254.47	871.832	585.213	353.437	400.075	146.375	230.824	268.941	285.349	131.278	341.552	299.721
Aco2	1364.42	1538.94	1625.73	1251.07	819.198	1449.67	993.192	1336.78	1046.98	1049.1	1243.5	589.616	1414.71	1231.2	1641.86	1124.47	1012.57	1036.82	1099.79	947.633	894.444	1098.18	1217
Acod1	5051.25	1190.62	10744.7	4678.39	2074.28	2390.38	9774.18	4382.9	8535.79	18454.2	5278.08	3755.06	9178.93	6759.36	3131.68	2126.62	3694.74	2480.68	3352	2827.93	1166.31	1419.54	1569.27
Acot1	53.1958	0	0	0	0	0	0	39.2117	216.815	0	0	55.2583	105.031	83.6062	0	102.004	0	170.473	55.5212	193.37	130.904	208.964	51.056
Acot10	0	0	0	0	0	0	0	0	0	0	0	0	0	0	0	0	0	0	0	0	0	0	0
Acot11	52.6299	55.2909	116.238	157.135	82.3903	106.698	54.5302	82.965	130.167	0	61.458	0	0	81.8153	45.4254	459.835	0	172.815	383.927	0	192.363	137.847	202.604
Acot12	0	0	0	0	79.3246	0	0	0	0	0	0	54.8325	0	0	0	0	0	0	0	0	0	0	0
Acot13	634.144	1449.33	349.229	471.057	972.04	316.603	443.102	373.205	392.075	550.375	675.687	866.809	562.833	915.976	267.232	601.425	437.052	695.898	215.272	1040.17	458.581	341.845	994.752
Acot2	0	337.233	158.1	157.529	0	53.1023	0	0	0	182.376	0	54.4238	0	0	85.6985	0	0	0	0	0	0	68.7991	50.5096
Acot3	0	0	0	0	0	0	0	0	0	0	0	0	0	0	0	0	0	0	0	0	0	0	49.7376
Acot4	0	0	0	0	0	53.9493	0	0	0	0	0	0	0	0	44.1124	0	0	0	54.2818	95.0838	0	0	0
Acot5	0	0	0	0	0	0	0	0	0	0	0	0	0	0	0	0	0	0	0	0	0	0	0
Acot6	0	111.723	38.3557	0	0	0	0	0	0	0	61.5618	53.8794	51.5118	0	0	100.798	0	0	0	94.8067	0	68.3417	0
Acot7	323.52	75.9542	161.009	481.14	701.441	290.022	421.079	706.416	851.002	439.93	777.354	336.295	318.753	336.624	171.924	441.683	286.88	1390.47	178.343	0	551.489	55.1841	438.976
Acot8	104.905	110.065	77.8681	0	331.847	162.129	215.794	167.202	43.0808	181.074	125.491	162.548	154.542	161.354	226.601	100.475	71.9296	574.526	384.325	287.418	63.3907	278.343	101.482
Acot9	107.668	116.105	346.457	159.887	238.624	259.978	110.318	250.757	0	226.37	178.95	384.06	102.852	338.193	85.7605	95.497	220.43	354.948	203.934	0	347.053	66.8514	47.5482
Acox1	423.27	281.559	311.535	706.256	402.838	526.344	387.832	929.805	521.587	367.096	556.954	384.399	567.351	586.102	741.698	850.552	293.372	403.538	851.485	572.209	787.705	958.548	799.895
Acox2	0	0	0	79.3746	0	0	0	0	83.6966	0	0	108.942	0	0	46.0551	0	0	116.302	0	0	65.2367	0	0
Acox3	362.17	516.01	353.664	229.652	0	324.198	271.175	203.949	442.361	386.217	465.219	59.6346	285.314	274.326	309.634	447.24	0	350.659	499.165	278.986	472.806	335.94	345.6
Acoxl	263.859	443.2	348.828	469.213	647.385	105.481	552.006	124.832	744.52	1331.36	371.458	269.582	610.108	663.574	224.699	100.502	291.193	576.736	324.886	377.7	0	136.701	300.882
Acp1	371.93	282.203	196.916	480.318	547.45	407.466	228.13	293.873	434.512	188.948	175.55	163.931	104.321	0	386.64	376.615	753.875	721.356	504.216	376.765	1564.77	471.397	868.788
Acp2	3522.51	10848.8	1276.06	2920.59	2547.97	1296.89	1058.06	1289.14	2847.03	964.387	2658.75	1252.43	2824.05	3385.74	2355.52	2131.22	1104.09	3115.31	2223.03	1697.65	9167.13	1751.24	2454.28
Acp4	52.0682	0	0	0	82.4492	0	0	0	0	0	0	0	0	0	0	51.7495	0	0	0	0	0	0	0
Acp5	367.257	1115.77	660.43	548.936	249.075	813.356	936.301	879.105	435.174	910.531	751.049	911.968	609.12	734.829	687.437	157.033	292.025	116.145	283.319	95.6472	833.926	350.267	415.128
Acp6	0	112.017	39.1474	0	0	53.454	0	41.0906	43.5209	91.3179	0	0	52.1162	82.4494	0	51.6775	72.1313	0	0	0	0	0	0
Acp7	0	0	0	0	0	0	0	0	43.5639	0	0	0	0	0	0	0	0	0	0	0	0	0	0
Acpp	189.522	280.159	128.359	0	0	84.4264	82.6608	0	430.895	197.219	196.72	0	402.518	140.159	236.63	79.5244	233.991	98.7039	170.52	139.182	115.636	349.277	196.35
Acr	0	0	38.8735	157.557	0	0	0	42.0271	0	45.5901	0	53.604	0	0	0	0	0	0	0	0	0	0	0
Acrbp	55.0651	231.235	161.642	103.584	0	109.345	402.157	0	135.79	190.285	127.741	55.7909	53.4326	172.398	0	208.058	0	60.6636	111.874	97.9024	135.62	0	258.479
Acrv1	0	0	0	0	0	0	55.5334	41.5954	43.8694	91.8731	60.2321	53.6812	0	0	0	0	73.0688	0	51.9587	0	0	0	0
Acsbg1	52.4158	109.912	38.8045	0	0	0	0	0	0	0	61.9218	53.4705	0	0	90.4865	52.1762	0	114.457	0	0	0	69.2899	0
Acsbg2	0	0	0	0	0	0	0	0	0	0	0	0	0	0	0	0	0	0	0	0	0	0	0
Acsf2	105.922	167.748	38.9253	156.571	245.079	212.56	0	41.4028	173.833	0	123.803	108.326	102.41	82.3805	44.8683	203.762	0	57.9255	218.623	94.4311	64.3716	68.6351	101.289
Acsf3	0	109.072	115.563	0	0	107.293	0	0	0	0	185.446	0	0	0	45.1602	0	71.6891	57.6919	0	0	0	69.8586	0
Acsl1	105.537	341.506	345.68	468.121	394.327	210.428	331.226	370.665	442.026	411.665	539.962	383.811	467.102	426.902	266.905	96.6114	74.2043	416.115	316.755	286.751	133.674	273.196	239.311
Acsl3	53.8108	315.558	72.8732	0	0	0	57.5205	143.174	44.2591	0	0	0	194.329	0	0	48.8078	75.6906	61.5681	52.9579	0	0	154.607	69.5094
Acsl4	358.268	56.6521	517.697	483.976	461.765	611.609	402.34	1018.15	609.853	811.668	336.954	662.492	421.986	343.059	943.344	186.71	225.444	482.408	302.958	655.346	360.632	202.383	318.826
Acsl5	693.084	280.591	505.159	469.36	556.46	832.208	779.255	1031.53	482.776	968.851	675.334	704.987	563.4	1180.87	927.552	493.712	293.478	232.487	581.44	472.803	726.449	338.914	791.782
Acsl6	0	0	0	0	0	0	110.449	0	0	0	0	0	0	0	44.8051	0	0	0	0	0	0	0	0
Acsm1	0	0	0	0	81.0033	0	0	0	0	0	0	0	0	0	0	0	0	0	54.021	94.2815	0	0	0
Acsm2	0	0	0	0	0	0	0	0	0	0	0	0	0	0	0	0	0	0	0	0	0	0	0
Acsm3	157.657	670.934	159.499	484.229	236.184	558.413	628.016	426.755	43.678	190.401	348.482	941.379	210.088	318.865	171.433	327.421	295.735	477.029	253.5	553.546	493.687	336.021	230.292
Acsm4	0	0	0	0	80.7903	0	0	0	0	0	0	0	51.562	0	0	0	0	0	0	0	0	0	0
Acsm5	0	0	0	0	0	0	0	0	0	0	0	0	0	0	0	0	0	0	0	0	0	0	0
Acss1	370.621	844.811	116.876	78.8439	161.727	105.107	110.379	122.34	478.506	45.6407	308.191	54.1552	102.555	0	308.079	199.975	146.404	231.067	53.8117	285.436	459.912	342.787	99.6036
Acss2	158.089	112.321	116.736	78.6537	161.772	105.229	166.205	81.8574	174.209	0	61.1693	53.9717	153.606	166.549	88.4324	0	0	115.648	107.783	0	65.531	0	149.541
Acss2os	0	222.553	0	0	0	53.0619	0	0	0	0	0	0	51.4264	0	0	0	0	0	0	0	65.6605	0	0
Acss3	0	0	0	0	0	0	0	0	0	45.7851	0	0	0	0	0	0	0	58.2622	0	0	131.554	0	0
Acta1	0	0	0	0	0	54.312	53.8991	0	0	0	0	0	0	0	0	416.468	0	56.8748	111.429	0	62.2464	68.5575	102.53
Acta2	2701.4	1904.49	2673.13	1510.43	3290.5	4916.13	1762.37	3561.8	1561.58	3151.14	1121.66	2837.45	1452.95	1367.08	2549.09	3128.72	4113.8	3283.92	3322.87	3018.75	1613.03	3774.83	2687.52
Actb	32692.1	29694.5	43054.8	28003.2	20926.9	42320	68353.5	48231.1	37114.8	52101.6	45469.1	22379.7	21911.6	35085.9	50099.5	36146.4	27449.3	28167.2	33381.9	39188.9	27545.9	34301.6	35198.6
Actbl2	0	0	0	0	0	0	0	0	0	0	0	0	0	0	0	0	0	0	0	0	0	0	0
Actc1	210.62	55.4482	77.7506	233.487	324.639	583.719	0	373.262	87.3655	91.6075	185.594	108.134	254.844	165.41	135.032	558.151	291.08	403.281	163.772	94.2112	706.262	890.48	555.246
Actg1	18102.9	12750.1	22322.1	14258.9	14356.6	22422.8	31810.1	20409	23370.9	26704.8	23422.1	14171.8	18594.6	18515	27409.2	20316.4	18249	19085.3	25847.8	21874.5	16024.6	17128.4	21626.7
Actg2	105.995	55.9123	194.466	234.883	324.013	527.966	110.338	290.587	87.1278	228.925	122.945	325.053	256.18	83.1486	133.616	200.177	292.078	115.833	269.09	189.733	0	204.895	149.213
Actl10	0	223.465	78.8459	0	0	54.0916	107.46	0	86.5663	45.605	0	0	0	0	0	52.9718	0	0	0	0	125.182	0	52.5093
Actl11	0	0	0	0	0	0	0	0	0	0	0	0	0	0	0	0	0	0	0	0	0	0	0
Actl6a	158.365	614.628	234.063	315.772	875.37	674.596	168.224	542.186	391.073	465.734	420.927	326.594	413.495	421.701	611.92	389.376	369.97	529.506	313.495	566.153	610.291	474.522	239.472
Actl6b	0	0	0	0	0	0	0	0	0	0	0	0	0	0	0	0	0	0	0	0	0	0	0
Actl7a	262.019	603.678	270.242	548.53	987.356	377.271	165.765	42.1283	174.006	136.099	61.7875	428.606	201.462	327.088	46.2313	204.843	289.185	288.17	220.949	0	63.7741	412.88	661.125
Actl7b	0	111.825	0	0	0	0	0	0	0	0	0	0	0	0	0	0	0	0	55.5861	0	0	0	0
Actl9	0	0	0	0	0	0	0	0	0	0	0	0	0	0	0	0	0	0	0	0	0	0	0
Actn1	3316.08	3988.13	2763.98	3186.39	3286.08	4307.45	2626.68	4520.79	3055.73	4281.09	3953.68	4115.73	3924.1	3482.3	3567.8	2813.85	4081.4	3677.94	3016.39	3452.19	3680.85	2881.76	3058.24
Actn2	156.669	55.0203	0	78.392	164.977	107.124	0	83.0441	43.4203	0	0	53.2421	0	0	0	51.2952	71.6012	57.7039	0	0	0	0	101.857
Actn3	0	0	38.8932	0	0	0	0	0	0	0	0	0	0	0	0	51.3645	0	56.7742	55.2232	0	0	0	0
Actn4	3130.2	3088.88	3864.53	5057.01	5504.31	6022.33	3621.76	4925.57	3802.28	3548.35	4112.22	4339.38	4518.71	2653.09	5096.69	2935.69	3360.35	2489.71	3006.14	4050.46	2497.52	3564.44	2114.55
Actr10	53.3955	113.773	352.864	0	78.3672	101.609	510.788	377.072	130.502	140.377	176.105	219.29	103.764	256.882	43.1622	47.0114	149.901	119.7	50.6501	93.6687	284.223	66.8688	184.781
Actr1a	617.662	945.227	781.778	871.434	416.272	759.207	554.612	775.641	570.865	735.936	608.785	598.267	870.513	724.67	754.797	980.264	1020.12	674.588	719.702	668.804	772.202	971.146	941.219
Actr1b	314.169	384.009	232.218	312.184	578.359	377.909	604.736	584.344	434.655	181.76	186.727	321.251	354.607	244.257	228.24	206.264	288.391	57.787	443.559	378.706	443.494	138.331	511.355
Actr2	1915.64	1098.88	2487.65	1215.43	864.647	1498.07	2344.9	2009.07	1641.19	2810.89	1136.46	1564.69	845.116	2772.39	2461.78	1805.11	1333.48	893.189	1511.61	1004.24	1130.08	1473.09	1635.82
Actr3	4226.74	2976.36	5734.1	3126.91	1447.22	3841.4	4661.74	3643.71	4154.25	6226.69	3817.92	2868.49	3465.87	5937.83	4280.48	3030.77	3909.78	2788.9	2961	2535.21	4067.16	1488.11	3700.26
Actr3b	0	0	0	0	0	0	0	0	0	0	0	0	0	0	0	0	0	0	0	0	0	0	0
Actr5	53.1476	107.791	241.119	155.023	0	0	174.398	154.439	217.794	46.6073	190.772	0	103.429	165.574	216.816	261.232	0	112.164	57.0691	0	188.513	69.8673	208.57
Actr6	0	0	0	83.37	76.4898	0	0	0	0	0	0	0	0	0	0	0	0	0	0	0	0	0	47.7062
Actr8	106.292	390.388	194.875	233.466	400.436	157.238	166.647	81.9914	306.461	92.0757	61.3646	108.642	101.803	167.369	88.7559	400.711	72.612	289.104	107.61	378.953	260.41	204.307	350.614
Actrt1	0	0	0	0	0	0	0	0	0	0	0	0	0	0	0	0	0	0	0	0	0	0	0
Actrt2	0	0	0	0	0	0	0	0	0	0	0	0	0	0	0	0	0	0	0	0	0	0	0
Actrt3	0	0	0	0	0	0	0	0	0	0	0	0	0	0	0	0	0	0	0	0	0	0	0
Acvr1	54.0485	0	39.9756	0	159.837	275.216	230.713	298.376	176.934	238.206	121.438	101.408	157.401	259.667	221.649	48.4001	74.9859	119.947	104.478	191.34	279.725	204.905	47.5402
Acvr1b	579.123	388.718	663.874	471.313	893.258	476.23	442.712	993.011	738.004	1243.57	551.58	488.347	308.669	248.894	798.349	402.624	949.828	521.79	539.489	378.724	523.188	480.688	843.705
Acvr1c	0	0	0	0	81.0033	0	0	0	0	0	0	0	0	0	0	0	0	0	0	0	0	0	0
Acvr2a	5277.43	6743.11	3220.99	7264.63	6533.59	3811.94	3623.91	2625.02	2860.56	2853.64	3334.25	5797.08	5501.59	4683.7	2303.49	2775.13	4346.55	6331.65	1732.59	4870.85	6735.59	3781.97	2848.68
Acvr2b	106.005	53.3614	119.965	0	159.654	53.3793	0	122.161	130.875	140.273	0	0	155.601	83.86	0	100.168	0	58.0655	54.3654	95.6302	0	138.891	98.1566
[truncated: 22,973 more rows]

## Sheet: Figure 3 panels A-C
condition	MIP-1a	MIP-1b	RANTES
S	14.87	35.97	0.91
S	35.49	56.76	1.4
S	3.65	0.64	0.61
S	3.65	0.64	0.61
S	14.87	5.69	0.5
S	3.65	0.64	0.61
S	28.02	31.65	0.81
S	23.9	0.86	1.43
HC	26.9	38.43	0.55
HC	30.68	74.93	0.55
HC	60.87	174.1	1
HC	29.64	62	0.79
HC	18.3	17.27	0.61
HC	10.61	37.22	0.61
HC	33.16	53.42	1.43
HC	16.66	56.76	0.85

## Sheet: Figure 3 panels D-H
sample	MIP1a	MIP1b	RANTES	unresolvingPGD	pf_day1	ventdays
C01	0	3.16	607.37	1	213.333	8
C02	0	7.91	5.1	1	205	2
C03	657.03	520	279.16	1	111.667	46
C04	38.43	435.24	55.39	1	256.667	42
C05	641.45	757.05	161.94	1	130	0
C06	0	12.21	25.09	1	530	365
C07	0	19.32	23.63	1	210	41
C08	18.01	118.59	6.02	1	1013.33	36
C09	15.65	48.37	163.43	1	243.333	37
C10	13.6	30.47	3.5	1	274.286	11
C11	118.23	89.02	8.38	1	180	5
C12	34.73	143.82	21.65	1	297.143	57
C13	82.79	179.01	88.2	1	226.667	21
C14	8.31	16.67	4.2	1	273.333	26
C15	0	1.34	2.4	1	253.333	2
C16	5.64	49.53	15.01	1	263.333	25
C17	4.45	20.87	11.17	1	293.333	32
C18	0	16.85	3.22	1	135	10
C19	0	21.91	4.74	1	240	6
C20	4.81	12.85	6.4	1	182.857	29
C21	0	3.61	8.99	1	363.333	21
C22	15.28	53.9	7.77	1	132	51
C23	36.73	317.08	34.25	1	193.333	5
C24	56.12	138.87	42.74	1	150	1
C25	5.32	26.59	21.47	1	220	17
C26	90.49	175.62	748.61	1	156	2
C27	0	17.36	178.29	1	251.111	10
C28	14.77	50.71	39.55	1	154.762	1
C29	0	5.44	73.86	1	243.537	1
C30	0	3.3	0.43	0	310.256	1
C31	633.23	484.12	85.98	0	320	16
C32	3.46	14.4	28.33	0	380.952	0
C33	20.26	53.1	25.07	0	489.744	1
C34	153.73	450.81	120.35	0	489.744	1
C35	9.08	20.63	2.05	0	328.571	23
C36	551.16	610.4	39.01	0	537.5	1
C37	261.81	209.97	88.4	0	520	11
C38	958.48	454.06	53.42	0	466.667	1
C39	0	14.27	8.18	0	448.148	1
C40	26.35	28.31	27.32	0	390	3
C41	117.09	319.9	24.06	0	517.949	1
C42	1.75	18.11	3.85	0	525.641	1
C43	0.18	4.63	16.81	0	446.667	3
C44	44.15	65	7.29	0	388.889	1
C45	10.19	6.06	4.08	0	381.481	1
C46	14.82	55.35	6.68	0	425.641	1
C47	0	7.84	1.51	0	644.444	1
C48	251.5	636.64	392.03	0	316.667	6
C49	5.48	38.55	16.75	0	360.317	0
C50	6.39	22.59	9.64	0	738.095	2
C51	0	9.46	11.17	0	348.485	5
C52	3.12	12.44	17.22	0	1000	6
C53	0	14.92	1.74	0	410	6
C54	0	7.13	1.57	0	570.37	5
C55	42.02	54.61	14.03	0	444.444	5
C56	0	17.51	0.69	0	422.222	1
C57	0	3.75	3.77	0	460	1
C58	19.41	76.84	3.59	0	330	2
C59	3.24	38.9	7.2	0	404.762	1
C60	18.9	68.89	4.79	0	312.5	1
C61	0	10.75	4.86	0	314.815	1
C62	21.91	43.78	13.22	0	488.889	1
C63	32.45	293.75	8.59	0	423.81	1
C64	58.38	99.7	55.9	0	423.077	1
C65	335.65	420.81	83.24	0	385.714	0
C66	0	12.47	3.57	0	333.333	0
C67	72.1	155.18	34.63	0	336.667	1
C68	122.82	233.41	38.06	0	323.81	0
C69	153.87	520.56	30.75	0	485.185	1
C70	129.32	293.15	158.12	0	406.667	2
C71	6.24	35.55	30.78	0	318.519	1
C72	3.01	18.1	112.33	0	462.358	0
C73	4.63	12.99	31.52	0	468.027	0
C74	0	11.49	2.88	0	468.027	0
C80	475.03	831.01	23.33	0	459.259	1
C81	7.37	6.36	16.81	0	500	1
C82	76.96	123.14	10.32	0	180	9
C83	12.33	33.01	7.6	0	233.333	1
C84	77.05	57.91	38.02	0	370	2
C85	5.09	32.42	15.8	0	157.377	2
C86	19.62	31.84	7.02	0	233.333	2
C87	22.08	65.22	24.27	0	279.487	2
C88	15.1	57.99	45.7	1	240.741	8
C89	314.86	6000	145.68	0	314.286	3
C90	109.56	133.7	7.81	0	387.179	1
C91	72.07	56.64	30.49	0	NA	6
C93	246.75	181.35	66.4	0	182.5	19
C95	116.61	278.42	18.83	1	235.897	2
C96	222.36	143.7	101.95	0	256.667	7
C98	15.88	32.03	5.04	0	169.231	1
C99	70.08	3253.88	48.62	0	205.128	1
C100	58.2	369.99	106.19	0	435.897	1
C101	12.07	31.11	7.78	0	351.282	1
C102	0	12.3	64.15	0	276.923	1
C103	23.52	78.65	29.49	0	100	2
C104	231.27	742.57	163.58	0	210.256	1
C106	54.16	185.27	4.3	0	462.857	4
C107	53.55	57.3	62.77	0	312.698	2
C108	16.32	71.34	3.84	0	463.333	40
C109	509.55	343.44	57.77	0	325	13
C110	2.89	11.58	13.91	0	423.077	1
C111	9.29	19.54	11.87	0	323.333	13
C112	33.3	83.86	14.19	0	371.795	1
C113	38.57	110.61	18.06	0	226.007	1
C114	130.65	449.4	59.78	0	561.538	2
C115	14.29	53.19	5.41	0	260.544	8
C116	14.52	27.35	399.13	0	353.333	6
C117	32.79	69.39	16.18	0	609.091	5
C118	307	613.81	42.95	0	403.333	2
C120	61.84	85.29	20.58	0	423.333	7
C121	43.53	68.97	5.86	1	220	8

## Sheet: Figure 4 panels B-H
condition	source	pCXCR2	pCXCR3	pCCR2	pCCR3	pCCR5	pCCR4	pCX3R1	pCD62L	pCCR1	pCXCR4	pCXCR6	CCR1mfi	CCR5mfi
hc	blood	0.06	14.26	0.24	0.12	0.19	0.3	12.54	89.66	1.06	1.75	2.74
hc	blood	0.99	3.32	0.08	0.12	0.24	0.14	11.94	95.11	0.28	8.98	4.09
hc	blood	0.97	28.29	24.2	9.28	2.38	21.53	30.96	69.93	21.6	1.63	1.26
hc	blood	0.66	10.66	1.21	0.88	0.33	0.66	14.51	89.67	0.22	1.43	0.22
hc	blood	0.21	13.13	1.66	1.19	0.62	0.75	7.89	63.25	0.48	1.41	1.5
s	blood	0.15	12.21	0.47	0.56	0.15	0.68	12.55	95.06	0.08	0.89	0.82
s	blood	0.35	5.81	1.18	1.25	0.31	0.61	16.64	94.72	0.21	0.95	0.67
s	blood	0.85	13.58	13.09	0.73	3.64	14.06	21.33	68.48	14.79	0	0.61
s	blood	0.38	10.39	0.23	0.23	0.23	0.46	13.1	91.67	0.23	0.11	1.03
s	blood	0.14	6.02	0.27	0.09	0.25	0.74	3.59	76.64	3	0.23	6.65
hc	lung	1.83	6.03	2.32	0.62	3.35	4.27	11.48	84.59	2.6	1.34	2.1	8.23	10.09
hc	lung	0.33	3.09	0.88	0.35	1.51	1.74	13.98	84.65	3.51	2	5.37	17.09	7.75
hc	lung	1.38	15.42	7.22	2.76	6.53	7.65	12.77	81.21	9.32	3.26	2.29	11.17	10.79
hc	lung	2.02	7.83	5.68	2.06	3.87	8.11	15.69	74.71	9.88	4.37	3.75	14.62	17.89
hc	lung	1.44	6.99	2.5	0.49	4.78	4.19	9.94	67.33	7.34	0.49	2.43	12.14	5.44
s	lung	2.18	2.9	0.84	0.28	1.95	0.22	6.92	72.32	0.67	0.17	2.46	5.95	3.1
s	lung	0.17	3.03	0.44	0.39	0.5	0.11	15.02	75.56	0.94	0.83	1.98	13.68	2.54
s	lung	0.87	17.61	8.46	2.83	2.03	2.97	13.25	78.57	1.86	2.99	3.44	6.42	4.7
s	lung	1.54	5.56	1.06	1.24	0.65	1.83	14.25	76.46	1.89	1.18	4.67	19.64	5.09
s	lung	1.34	7.62	1.72	0.41	0.16	0.56	7.68	68.7	0.34	0.69	2.87	5.01	2.87
hc	ln	0	3.7	3.7	0	3.7	0	7.41	44.44	3.7	3.7	3.7
hc	ln	0	17.65	5.88	2.94	8.82	0	11.76	52.94	2.94	11.76	26.47
hc	ln	2.17	33.04	27.83	7.39	8.7	14.78	30.43	48.7	17.83	1.74	6.52
hc	ln	5.83	28.16	4.85	1.94	5.83	0	10.68	44.66	0.97	2.91	17.48
hc	ln	2.78	30.56	5.56	0	5.56	8.33	27.78	33.33	5.56	0	25
s	ln	5.41	32.43	5.41	0	5.41	0	35.14	45.95	8.11	5.41	27.03
s	ln	4.09	6.82	7.27	5.45	8.18	0	15.91	70.91	5.45	0	10
s	ln	0	26.53	30.61	2.04	2.04	12.24	12.24	46.94	30.61	0	6.12
s	ln	0	24.03	3.88	1.16	3.49	1.94	9.3	59.3	8.53	0	17.83
s	ln	0	15.79	21.05	0	5.26	21.05	10.53	52.63	21.05	0	21.05
hc	spleen	0.01	10.2	0.92	0.02	0.42	0.01	17.47	73.37	1.31	0.19	3.43
hc	spleen	0	4.34	0.08	0.01	0.2	0.01	17.56	92.4	0.27	0.02	1
hc	spleen	0.09	9.3	0.62	0	0.49	0.13	14.92	89.72	0.83	0.07	1.23
hc	spleen	0.05	4.92	0.88	0.03	0.7	0.13	12.41	84.96	0.65	0.08	2.29
hc	spleen	0.02	7.18	0.48	0.05	0.41	0.1	10.92	80	0.65	0.05	2.21
s	spleen	0.02	6.81	0.32	0.02	0.26	0.03	15.93	81.39	0.51	0.11	1.63
s	spleen	0	4.52	0.13	0	0.21	0.01	21.59	92.51	0.22	0.04	0.82
s	spleen	0.06	10.35	0.29	0	0.38	0.1	15.26	87.21	1.26	0.11	2.61
s	spleen	0.13	6.93	0.28	0.06	0.38	0	15.06	88.55	0.7	0.04	3.2
s	spleen	0.04	6.43	0.67	0.02	0.37	0.09	10.83	81.08	0.77	0.02	1.85

## Sheet: Figure 4 panels I-N
ccr5status	source	condition	cxcr2	cxcr3	ccr2	ccr3	nkg2	nkp46	nk11	cd69	ly6c	ly6ci	dnam1	klrg1	ccr5	cd49a	ccr4	s1p5	cx3cr1	cxcr4	cd49b	ccr1	cxcr6	cd62L	pcd11bnegcd27pos	pcd11bposcd27pos	pcd11bposcd27neg	pcd11bnegcd27neg	pcd49a
negative	lung	hc	713.73	697.92	442.22	232.81	656.37	3258.33	3935.39	1258.14	1913.68	1609.23	1021.76	2188.6	740.21	365.54	18.43	542.81	671.19	992.2	9554.85	334.42	775.54	8857.98	9.57	5.61	64.51	20.3	2.84
negative	lung	hc	574.29	868.17	517.49	204.57	619.76	3415.56	5949.12	1231.19	2378.15	1659.21	745.9	914.29	790.65	1407.74	-375.25	607.59	823.93	814.43	14919.1	506.04	75.36	9049.59	17.24	9.9	53.09	19.77	3.61
negative	lung	hc	692.07	861.05	419.04	117.37	436.77	3873.9	5155.63	1227.1	4020.04	1358.83	1018	1589.54	635.22	1459.78	-435.51	350.24	331.82	887.55	9577.43	322.92	982.4	11310	12.98	9.82	59.59	17.61	4.45
negative	lung	hc	1138.48	1102.28	592.38	215.31	673.9	4196.7	6954.72	1107.94	2606.33	1625.81	857.89	1192.23	891.9	1838.15	-256.35	379.34	201.28	570.99	9817.3	410.61	458	4780.27	12.68	5.37	51.55	30.4	3.05
negative	lung	s	547.65	596.44	309.3	113.51	512.13	3054.51	4110.22	1491.73	1289	1251.11	749.25	1255.29	796.35	718.39	279.47	465.51	430.65	380.15	8688.85	576.5	152.49	6793.09	14.81	5.36	57.86	21.97	2.41
negative	lung	s	553.03	654.42	461.63	229.63	967.77	3398.99	4744.33	1285.19	1592.69	1536.98	932.01	1946.06	808.05	369.97	66.8	640.55	617.26	783.01	10473	274.4	664.59	5738.6	9.52	9.18	70.61	10.7	2.87
negative	lung	hc	747.87	796.77	383.69	156.69	4730	3733.72	4475.86	1210.55	1324.12	1346.42	1459.09	1463.35	604.51	687.3	287.23	262.27	768.25	795.47	10207.8	657.3	319.7	8102.17	11.56	7.88	61.62	18.93	1.12
negative	lung	s	494.23	923.38	534.18	240.14	666.38	3485.84	5600.42	1478.46	2291.87	1658.03	737.88	913.67	837.84	1567.79	-365.22	588.25	832.45	548.81	13998.1	528.4	95.86	11634.6	21.18	8.65	50.18	19.98	6.76
negative	lung	s	659.11	743.23	389.21	101.71	574.19	3764.95	5146.4	1222.72	4497.9	1326.45	956.25	1949.8	652.51	1475.75	-470.27	351.1	417.39	705.59	9890.5	115.07	907.76	10082	11.8	6.8	64.4	17	4.43
negative	lung	s	1033.46	1046.47	503.01	180.85	551.28	3646.86	6037.62	1502.21	2377.59	1627.75	640.86	953.94	835.89	1840.68	-308.02	534.87	144.49	545.94	9233.81	430.27	475.3	4776.47	15.83	5.76	48.57	29.85	3.49
positive	lung	hc	960.8	1186.25	968.09	461.44	211.54	2631.99	3495.77	1689.9	1221.05	1239.96	2694.7	750.65	2981.25	687.02	697	-41.02	1483.68	1629.69	736.77	1082.13	1024.67	547.09	6.67	0	66.67	26.67	13.33
positive	lung	hc	-220.04	4524.52	30480.6	1556.05	-50.72	2147.84	3114.98	-1633.73	228505	-646.69	-1366.03	752.25	4863.28	6713.19	3459.35	913.29	11939.8	1527.09	495.34	2829.53	-1735.75	559.65	3.74	0	93.46	2.8	48.6
positive	lung	hc	-626.58	360.9	30666.6	1217.68	-16.11	2766.05	3979.81	-1755.61	242371	260.42	-394.78	1104.8	5960.96	6095.2	3642.95	782.83	14688.5	1325.82	322.51	2749.36	-596.75	23.36	5.95	0	91.67	2.38	42.86
positive	lung	hc	1561.11	1132.92	613.09	295.42	100.24	3529.65	5360.27	832.38	6467.18	1382.32	267.78	854.79	2152.86	1918.1	291.66	244.07	535.77	579.63	6271.12	741.12	147.72	2487.17	0.96	0.96	67.31	30.77	10.58
positive	lung	s	947.24	877.8	496.1	294	808.35	2837.84	3423.11	1647.18	1609.79	1704.61	845.64	1691.57	2459.76	1270.67	218.97	515.03	621.16	615.41	3894.22	728.79	252.27	1069.85	11.63	4.65	58.14	25.58	4.65
positive	lung	s	619.24	837.6	601.08	331.57	314.32	3014.8	3691.96	1374.76	1615.05	1787.57	1583.72	4281.43	2056.01	198.16	-22.85	763.25	940.95	1279.45	6815.47	-39.23	870.09	3965.75	0	5.88	88.24	5.88	0
positive	lung	hc	1040.59	1104.83	1157.59	505.07	19.82	2290.54	1947	1370.36	1228.56	676.62	1016.69	649.46	2999.54	174.31	1317.6	-304.75	1188.68	1799.63	363.28	1287.37	372.16	268	5.24	0.95	80	13.81	4.76
positive	lung	s	-1621.18	4722.53	51503.6	1119.43	-61.03	2192.86	3283.81	-1316.93	215947	-1057.83	-1396.45	726.71	3905.79	6978.47	3843.99	1184.7	11901.1	1171.53	480.41	2905.89	-1987.82	558.53	7.93	1.83	85.37	4.88	49.39
positive	lung	s	364.78	386.91	1231.41	764.51	-115.16	3578.06	3890.89	-573.95	46808.9	390.6	85.67	942.99	3170.79	878.1	2363.68	547.39	80.09	443.82	465.03	2228.29	-104.7	704.94	7.14	0	85.71	7.14	14.29
positive	lung	s	1324	1863.45	1859.74	547.67	22.63	3045.29	3756.48	1043.55	8053.74	1511.63	-71.27	933.4	2368.67	2100.65	537.12	828.41	463.43	659.96	766.34	1020.96	399.55	974.65	8.7	4.35	69.57	17.39	17.39

## Sheet: Figure 4 Panels D&H
tissue	condition	ccr1mfi	ccr5mfi
lung	hc	8.23	10.09
lung	hc	17.09	7.75
lung	hc	11.17	10.79
lung	hc	14.62	17.89
lung	hc	12.14	5.44
lung	s	5.95	3.1
lung	s	13.68	2.54
lung	s	6.42	4.7
lung	s	19.64	5.09
lung	s	5.01	2.87

## Sheet: Figure 5 panels A-C, G-I
condition	tissue	NK cells	cd49a	ccr1	ccr5	pNKC
sham	lung	772	205	93	128	0.029487
sham	lung	803	285	144	238	0.0285045
sham	lung	1702	422	1	344	0.0194091
sham	lung	2212	476	0	377	0.0394408
sham	lung	978	91	0	80	0.0226007
sham	lung	760	65	0	56	0.0137921
sham	lung	421	173	40	165	0.0234894
sham	lung	487	199	45	186	0.0364712
sham	BAL	16	15	5	15	0.0207254
sham	BAL	55	2	2	2	0.0684932
sham	BAL	2	2	0	2	0.00117509
sham	BAL	9	7	0	5	0.00406872
sham	BAL	9	6	0	6	0.00920245
sham	BAL	4	4	0	4	0.00526316
sham	BAL	3	3	3	3	0.00394737
sham	BAL	2	0	0	0	0.00475059
HC VC	lung	619	245	108	189	0.0306983
HC VC	lung	1318	194	0	151	0.0844601
HC VC	lung	2776	439	3	360	0.0787741
HC VC	lung	582	184	116	150	0.0380591
HC VC	lung	500	272	74	161	0.0149651
HC VC	lung	951	892	892	634	0.0161988
HC VC	lung	593	287	75	272	0.0273058
HC VC	lung	1119	444	106	423	0.0256805
HC VC	BAL	28	23	11	22	0.0452342
HC VC	BAL	22	8	0	6	0.016692
HC VC	BAL	96	84	0	78	0.0345821
HC VC	BAL	6	2	1	1	0.0103093
HC VC	BAL	18	11	5	6	0.036
HC VC	BAL	58	44	44	41	0.0609884
HC VC	BAL	77	64	33	63	0.0809674
HC VC	BAL	68	57	34	57	0.114671
HC M	lung	1379	550	414	478	0.0295264
HC M	lung	1104	588	487	521	0.031273
HC M	lung	2387	768	657	707	0.0667282
HC M	lung	1064	381	262	308	0.0122639
HC M	lung	1208	603	160	323	0.0195239
HC M	lung	730	354	77	186	0.0248816
HC M	lung	1012	418	135	403	0.0228344
HC M	BAL	7	0	0	0	0.00507614
HC M	BAL	13	11	11	11	0.0117754
HC M	BAL	3	1	1	1	0.00125681
HC M	BAL	7	7	7	7	0.00657895
HC M	BAL	8	5	1	1	0.00662252
HC M	BAL	4	2	1	1	0.00547945
HC M	BAL	28	22	7	22	0.0383562

## Sheet: Figure 5 panels D-F
condition	CCR1BALoftotalLungNKwithbeads	CCR5BALoftotalLungNKwithbeads	CD49aBALoftotalLungNKwithbeads
sham	0.0283688	0.0647948	0.135747
sham	0.0904762	0.128821	0.216535
sham	0	0	0
sham	0	0	0
sham	0.00136426	0.00136612	0.00769231
sham	0.00291971	0.00292826	0.0110497
sham	0.0416667	0.0284091	0.0650888
sham	0	0.00242131	0.0052356
HC VC	0.461538	0.0990991	0.647059
HC VC	0	0.0909091	0.230769
HC VC	0	0.3	0.5
HC VC	0.0288462	0.029703	0.0742358
HC VC	0.0103093	0.00961539	0.020979
HC VC	0.0101695	0.00507271	0.0612245
HC VC	0.0559441	0.0341394	0.0362595
HC VC	0.30597	0.135283	0.178571
HC VC	0.231959	0.0695238	0.131004
HC M	0	0.00428878	0.00242424
HC M	0.0518732	0.0103359	0.011984
HC M	0.00500417	0.00136612	0.00175362
HC M	0.0134395	0.0107952	0.0159726
HC M	0.00254669	0.0123865	0.00903615
HC M	0.00338983	0.00725689	0.011236
HC M	0.0384615	0.0240175	0.0383693
HC M	0.046875	0.064	0.0917647

## Sheet: Figure 6
condition	elw	endoperm	PaO2
S	10.02	1.34	607
S	13.09	1.27	549
S	20.3497	2.61	537
S	26.1873	2.21	636
S	20.5625	1.3811	654
S	8.0539	0.7208	679
HC M	17.8262	3.0191	681
HC M	18.8439	1.72	581
HC M	40.6028	3.45	416
HC M	53.197	4.686	516
HC M	53.3212	4.155	287
HC M	21.3065	2.951	639
HC M	24.7315	2.847	574
HC M	15.9604	2.948	543
HC M	29.0013	3.5541	480
HC M	14.9919	2.137
HC M	17.577	2.164
HC VC	48.1781	5.71	483
HC VC	113.31	7.42	441
HC VC	40.6858	4.97	434
HC VC	32.2662	3.117	473
HC VC	51.3615	3.65	62
HC VC			284
HC VC			382
HC VC			462
HC VC			278

## Sheet: Figure 7A
Status	percentccr5NK	age	sex	diagnosisgroup	transplanttype	ethnicity
no PGD	27.5	66	M	D	D	4
no PGD	28.6	51	M	B	D	5
PGD	62	48	M	D	D	9
no PGD	26.9	58	M	D	D	9
PGD	55.6	42	M	B	D	5
PGD	65.4	65	F	D	D	1
no PGD	44.6	74	F	D	D	1
no PGD	37.2	60	F	D	D	5
PGD	35	73	M	D	D	1
no PGD	38.2	52	F	D	D	1

[truncated: 7 more sheets: Supplemental Figure 3, Supplemental Figure 4, Sfigure 5 panels A-C, SFigure 5 panels D&E, Supplemental Figure 6, Supplemental Figure 8, Supplemental Figure 9]
